# Supplementary material for: Crystal structure of caesium di­hydrogen citrate from laboratory X-ray powder diffraction data and DFT comparison
Source: Acta Crystallogr E Crystallogr Commun. 2017 Jan 10;73(Pt 2):133–6. doi: 10.1107/S2056989017000135 (PMC5290550; doi:10.1107/S2056989017000135)
Supplement: Supplementary file 1 [file e-73-00133-sup1.cif]

##############################################################################
#                                                                            #
# This CIF contains the data in a paper accepted for publication in          #
# Acta Crystallographica Section E. It conforms to the requirements of       #
# Notes for Authors for Acta Crystallographica Section E, and has been       #
# peer reviewed under the auspices of the IUCr Commission on Journals.       #
#                                                                            #
# Full details of the Crystallographic Information File format               #
# are given in the paper "The Crystallographic Information File (CIF):       #
# a New Standard Archive File for Crystallography" by S. R. Hall, F. H.      #
# Allen and I. D. Brown [Acta Cryst. (1991), A47, 655-685].                  #
#                                                                            #
# The current version of the core CIF dictionary is obtainable from          #
# ftp://ftp.iucr.org/pub/cif_core.dic.                                       #
#                                                                            #
# Software is freely available for graphical display of the structure(s)     #
# in this CIF. For information consult the CIF software page                 #
# http://www.iucr.org/resources/cif/software.                                #
#                                                                            #
# This file may be used for bona fide research purposes within the           #
# scientific community so long as proper attribution is given to the journal # 
# article from which it was obtained.                                        #
#                                                                            #
##############################################################################
data_RAMM013_publ
_audit_creation_method     "from EXP file using GSAS2CIF"
_journal_data_validation_number     ?
_journal_date_recd_electronic     2017-01-02
_journal_date_accepted     2017-01-04
_journal_name_full     'Acta Crystallographica, Section E'
_journal_year     2017
_journal_volume     73
_journal_issue      2
_journal_page_first     133
_journal_page_last     136
_journal_paper_category     GI
_journal_paper_doi     10.1107/S2056989017000135
_journal_coeditor_code     VN2124
_publ_contact_author_name
;
James A. Kaduk
;
_publ_contact_author_address
;
Department of Chemistry
Illinois Institute of Technology
3101 S. Dearborn St.
Chicago IL 60616 USA
;
_publ_contact_author_email     'kaduk@polycrystallography.com'
_publ_contact_author_fax     ?
_publ_contact_author_phone     '1-630-605-0274'
_publ_section_title
;
Crystal structure of caesium dihydrogen citrate from laboratory X-ray powder
diffraction data and DFT comparison
;
_publ_section_title_footnote     .
loop_
    _publ_author_name
    _publ_author_footnote
    _publ_author_address
    'Rammohan, Alagappa' . 'Atlantic International University, Honolulu HI USA'
    'Kaduk, James A.' . 'Illinois Institute of Technology, Chicago IL USA'
_publ_section_synopsis
;
The crystal structure of caesium dihydrogen citrate has been solved and refined
using laboratory X-ray powder diffraction data, and optimized using density
functional techniques.
;
_pd_block_id     2015-05-30T10:16|RAMM013|James_A._Kaduk|D2
_chemical_name_systematic     'cesium dihydrogen citrate'
_chemical_name_common     'cesium dihydrogen citrate'
_chemical_formula_moiety     'Cs +, C6 H7 O7 -'
_chemical_formula_sum     "C6 H7 Cs O7"
_chemical_formula_structural     'Cs H2 C6 H5 O7'
_chemical_formula_analytical     'C6 H7 Cs O7'
_chemical_formula_iupac     'Cs +, C6 H7 O7 -'
_chemical_formula_weight     323.97
_chemical_melting_point     ?
_symmetry_cell_setting     orthorhombic
_symmetry_space_group_name_H-M     "P n a 21"
_symmetry_space_group_name_Hall     'P 2c -2n'
loop_
    _symmetry_equiv_pos_site_id
    _symmetry_equiv_pos_as_xyz
    1 +x,+y,+z
    2 -x+1/2,+y+1/2,+z+1/2
    3 +x+1/2,-y+1/2,+z
    4 -x,-y,+z+1/2
_cell_length_a     8.7362(2)
_cell_length_b     20.53510(16)
_cell_length_c     5.1682(5)
_cell_angle_alpha     90.0
_cell_angle_beta     90.0
_cell_angle_gamma     90.0
_cell_volume     927.17(9)
_cell_formula_units_Z     4
_cell_measurement_temperature     300
_cell_special_details     ?
_exptl_crystal_density_diffrn     2.321
_exptl_crystal_density_meas     ?
_exptl_crystal_density_method     ?
_exptl_crystal_F_000     ?
_pd_char_colour     white
_pd_char_particle_morphology     ?
_exptl_absorpt_process_details
;   GSAS Absorption/surface roughness correction: function number 3
 Surface roughness abs. correction (Suortti)
Terms =      0.0000         0.0000
Correction is not refined.
;
_exptl_absorpt_correction_T_min     1.00000
_exptl_absorpt_correction_T_max     1.00000
_exptl_special_details     ?
_diffrn_ambient_temperature     300
loop_
    _diffrn_radiation_type
    _diffrn_radiation_wavelength
    K\a~1~ 1.540629
    K\a~2~ 1.544451
_diffrn_radiation_monochromator     ?
_diffrn_measurement_device_type     'Bruker D2 Phaser'
_pd_instr_dist_src/mono     ?
_pd_instr_dist_mono/spec     ?
_pd_instr_dist_src/spec     ?
_pd_instr_dist_spec/anal     ?
_pd_instr_dist_anal/detc     ?
_pd_instr_dist_spec/detc     ?
_pd_instr_location     ?
loop_
    _refln_index_h
    _refln_index_k
    _refln_index_l
    _pd_refln_wavelength_id
    _refln_observed_status
    _refln_F_squared_meas
    _refln_F_squared_calc
    _refln_phase_calc
    _refln_d_spacing
    _gsas_i100_meas
    1 1 0 1 o -81.317 2.109 0.00 8.03896 0.00
    1 1 0 2 o -62.109 2.109 0.00 8.03896 0.10
    1 2 0 1 o 2933.565 2411.640 -180.00 6.65365 23.90
    1 2 0 2 o 2882.428 2411.640 -180.00 6.65365 11.68
    1 3 0 1 o 5960.543 5557.125 180.00 5.38810 36.89
    1 3 0 2 o 5695.919 5557.125 180.00 5.38810 17.56
    0 4 0 1 o 17.287 212.370 0.00 5.13378 0.27
    0 4 0 2 o -19.387 212.370 0.00 5.13378 0.07
    0 1 1 1 o 5651.921 7540.287 -6.30 5.01191 8.06
    0 1 1 2 o 6054.301 7540.287 -6.30 5.01191 4.28
    1 4 0 1 o -47.444 63.679 0.00 4.42612 0.00
    1 4 0 2 o -47.444 63.679 0.00 4.42612 0.00
    2 0 0 1 o 12609.311 11705.747 0.00 4.36810 17.60
    2 0 0 2 o 12600.173 11705.747 0.00 4.36810 8.75
    1 1 1 1 o 768.302 890.495 169.43 4.34730 2.05
    1 1 1 2 o 504.545 890.495 169.43 4.34730 0.69
    2 1 0 1 o 2187.829 3578.078 -180.00 4.27251 5.99
    2 1 0 2 o 2181.171 3578.078 -180.00 4.27251 2.97
    0 3 1 1 o 29830.381 26796.979 -170.74 4.12458 39.25
    0 3 1 2 o 28595.922 26796.979 -170.74 4.12458 18.71
    1 2 1 1 o 15238.558 16756.979 9.83 4.08157 37.25
    1 2 1 2 o 15545.549 16756.979 9.83 4.08157 18.91
    2 2 0 1 o 9615.932 8057.843 180.00 4.01948 23.99
    2 2 0 2 o 11137.438 8057.843 180.00 4.01948 13.82
    1 3 1 1 o 8447.911 6952.505 -159.68 3.72979 20.55
    1 3 1 2 o 7182.578 6952.505 -159.68 3.72979 8.69
    1 5 0 1 o 31575.270 32706.676 0.00 3.71679 100.00
    1 5 0 2 o 28463.209 32706.676 0.00 3.71679 44.81
    2 3 0 1 o 592.180 727.516 0.00 3.68223 1.38
    2 3 0 2 o 1112.023 727.516 0.00 3.68223 1.26
    0 6 0 1 o 4513.614 4770.295 0.00 3.42252 6.82
    0 6 0 2 o 4068.369 4770.295 0.00 3.42252 3.06
    1 4 1 1 o 29902.932 31886.869 177.39 3.36177 71.25
    1 4 1 2 o 30094.199 31886.869 177.39 3.36177 35.66
    2 0 1 1 o 3400.475 2700.237 0.53 3.33614 3.45
    2 0 1 2 o 2760.822 2700.237 0.53 3.33614 1.40
    2 4 0 1 o 1024.786 1060.553 0.00 3.32682 1.99
    2 4 0 2 o 777.611 1060.553 0.00 3.32682 0.75
    2 1 1 1 o 26385.104 25793.848 5.98 3.29296 51.85
    2 1 1 2 o 25695.154 25793.848 5.98 3.29296 25.11
    0 5 1 1 o 276.113 644.208 134.00 3.21538 0.37
    0 5 1 2 o 324.167 644.208 134.00 3.21538 0.21
    2 2 1 1 o 15307.585 13682.724 -173.12 3.17285 29.21
    1 6 0 1 o 11524.630 9193.792 -180.00 3.18670 27.21
    2 2 1 2 o 17054.547 13682.724 -173.12 3.17285 16.19
    1 6 0 2 o 10693.301 9193.792 -180.00 3.18670 12.55
    1 5 1 1 o 1530.252 1367.771 -4.59 3.01749 3.49
    1 5 1 2 o 1373.336 1367.771 -4.59 3.01749 1.56
    2 3 1 1 o 7799.274 8578.989 -172.23 2.99892 14.29
    2 3 1 2 o 7344.329 8578.989 -172.23 2.99892 6.69
    2 5 0 1 o 15.200 16.120 -180.00 2.99214 0.02
    2 5 0 2 o 10.843 16.120 -180.00 2.99214 0.01
    3 1 0 1 o 434.731 1757.238 0.00 2.88322 0.48
    3 1 0 2 o 3667.648 1757.238 0.00 2.88322 2.09
    3 2 0 1 o 20299.965 25603.756 180.00 2.80157 22.41
    2 4 1 1 o 906.906 1078.649 -25.75 2.79737 1.59
    3 2 0 2 o 22062.803 25603.756 180.00 2.80157 12.11
    2 4 1 2 o 970.022 1078.649 -25.75 2.79737 0.84
    1 7 0 1 o 8898.225 7316.583 180.00 2.78098 16.09
    1 7 0 2 o 9783.575 7316.583 180.00 2.78098 8.79
    1 6 1 1 o 25830.104 23452.508 -0.49 2.71251 53.32
    1 6 1 2 o 24431.236 23452.508 -0.49 2.71251 25.08
    2 6 0 1 o 311.079 407.953 180.00 2.69405 0.56
    3 3 0 1 o 21356.799 22957.609 180.00 2.67965 22.10
    2 6 0 2 o 322.090 407.953 180.00 2.69405 0.28
    3 3 0 2 o 21585.590 22957.609 180.00 2.67965 11.11
    2 5 1 1 o 2293.713 796.366 -72.77 2.58947 3.79
    0 0 2 1 o 67080.16 40451.79 -179.12 2.58410 10.99
    2 5 1 2 o 1308.647 796.366 -72.77 2.58947 1.08
    0 0 2 2 o 50533.53 40451.79 -179.12 2.58410 4.11
    0 8 0 1 o 37295.04 31721.863 180.00 2.56689 29.97
    0 8 0 2 o 35854.69 31721.863 180.00 2.56689 14.32
    0 7 1 1 o 5311.167 5938.774 23.11 2.55124 5.50
    0 7 1 2 o 5503.269 5938.774 23.11 2.55124 2.83
    3 4 0 1 o 20341.146 19921.059 0.00 2.53294 19.36
    3 4 0 2 o 21282.361 19921.059 0.00 2.53294 10.07
    3 1 1 1 o 1390.043 708.716 -72.56 2.51790 1.88
    3 1 1 2 o 1851.168 708.716 -72.56 2.51790 1.23
    0 2 2 1 o 9192.977 5998.054 10.28 2.50595 2.85
    0 2 2 2 o 1939.243 5998.054 10.28 2.50595 0.31
    3 2 1 1 o 681.166 1453.195 18.26 2.46297 0.91
    1 8 0 1 o 1296.626 2145.324 0.00 2.46278 1.81
    1 1 2 1 o 2888.677 3628.762 -151.92 2.46012 1.80
    3 2 1 2 o 1301.849 1453.195 18.26 2.46297 0.85
    1 8 0 2 o 2041.228 2145.324 0.00 2.46278 1.41
    1 1 2 2 o 3561.545 3628.762 -151.92 2.46012 1.10
    1 7 1 1 o 2115.798 2474.320 144.83 2.44895 3.91
    1 7 1 2 o 2112.784 2474.320 144.83 2.44895 1.94
    2 7 0 1 o 73.635 18.884 180.00 2.43534 0.15
    2 7 0 2 o 248.649 18.884 180.00 2.43534 0.18
    1 2 2 1 o 3195.737 839.110 24.63 2.40881 1.91
    1 2 2 2 o 1785.519 839.110 24.63 2.40881 0.53
    2 6 1 1 o 5240.627 3876.370 -42.67 2.38896 7.99
    2 6 1 2 o 4234.546 3876.370 -42.67 2.38896 3.21
    3 3 1 1 o 5944.487 5453.554 -179.55 2.37890 7.35
    3 3 1 2 o 6251.916 5453.554 -179.55 2.37890 3.84
    3 5 0 1 o 21438.475 18759.857 0.00 2.37552 18.58
    3 5 0 2 o 21320.754 18759.857 0.00 2.37552 9.18
    1 3 2 1 o 12471.108 11697.626 -3.57 2.32999 7.19
    1 3 2 2 o 14288.739 11697.626 -3.57 2.32999 4.09
    0 4 2 1 o 5153.186 2591.104 -145.57 2.30819 1.47
    0 4 2 2 o 9362.855 2591.104 -145.57 2.30819 1.33
    3 4 1 1 o 4807.859 4206.847 171.30 2.27447 5.69
    3 4 1 2 o 6674.267 4206.847 171.30 2.27447 3.92
    1 4 2 1 o 1929.869 1216.600 -103.20 2.23161 1.11
    1 4 2 2 o 1251.903 1216.600 -103.20 2.23161 0.36
    2 0 2 1 o 12955.639 13374.876 -171.58 2.22406 3.72
    1 8 1 1 o 5514.950 5839.212 -161.83 2.22326 8.83
    2 0 2 2 o 12895.390 13374.876 -171.58 2.22406 1.84
    1 8 1 2 o 5670.771 5839.212 -161.83 2.22326 4.51
    3 6 0 1 o 9552.779 9874.523 -180.00 2.21788 7.45
    2 1 2 1 o 9215.907 10108.290 -3.12 2.21113 5.25
    2 8 0 1 o 6305.185 6675.468 180.00 2.21306 6.07
    3 6 0 2 o 9291.381 9874.523 -180.00 2.21788 3.60
    2 1 2 2 o 8381.981 10108.290 -3.12 2.21113 2.37
    2 7 1 1 o 7855.092 9075.007 7.06 2.20301 10.76
    1 9 0 1 o 2220.388 2821.201 0.00 2.20763 2.42
    2 8 0 2 o 5227.113 6675.468 180.00 2.21306 2.50
    2 7 1 2 o 7453.247 9075.007 7.06 2.20301 5.08
    1 9 0 2 o 2426.198 2821.201 0.00 2.20763 1.31
    4 0 0 1 o 48.672 63.483 180.00 2.18405 0.06
    4 0 0 2 o 113.541 63.483 180.00 2.18405 0.04
    2 2 2 1 o 9049.755 9451.798 12.52 2.17365 5.04
    4 1 0 1 o 9210.362 8649.908 -180.00 2.17180 5.59
    2 2 2 2 o 11803.532 9451.798 12.52 2.17365 3.27
    4 1 0 2 o 11083.192 8649.908 -180.00 2.17180 3.34
    3 5 1 1 o 8304.730 7434.313 19.74 2.15843 9.24
    3 5 1 2 o 8111.358 7434.313 19.74 2.15843 4.49
    4 2 0 1 o 5279.801 4942.914 180.00 2.13626 3.09
    4 2 0 2 o 5154.993 4942.914 180.00 2.13626 1.50
    1 5 2 1 o 21941.408 19198.039 -172.14 2.12170 12.22
    1 5 2 2 o 25982.799 19198.039 -172.14 2.12170 7.19
    2 3 2 1 o 1393.829 953.798 167.13 2.11521 0.77
    2 3 2 2 o 1496.188 953.798 167.13 2.11521 0.41
    0 9 1 1 o 10412.497 7895.788 -169.91 2.08731 7.92
    0 9 1 2 o 8224.940 7895.788 -169.91 2.08731 3.12
    4 3 0 1 o 8620.219 8140.925 0.00 2.08070 4.85
    4 3 0 2 o 8551.333 8140.925 0.00 2.08070 2.39
    0 6 2 1 o 992.736 1003.586 -130.46 2.06229 0.29
    3 7 0 1 o 6628.447 6883.147 -180.00 2.06671 4.59
    0 6 2 2 o 1078.144 1003.586 -130.46 2.06229 0.16
    3 7 0 2 o 6903.278 6883.147 -180.00 2.06671 2.38
    0 10 0 1 o 27517.311 29657.957 0.00 2.05351 13.24
    0 10 0 2 o 25364.615 29657.957 0.00 2.05351 6.06
    2 4 2 1 o 327.668 368.910 -167.54 2.04078 0.18
    3 6 1 1 o 4118.495 4105.436 12.65 2.03814 4.29
    2 4 2 2 o 396.976 368.910 -167.54 2.04078 0.11
    2 8 1 1 o 4472.856 4224.352 -173.48 2.03439 5.50
    3 6 1 2 o 4423.204 4105.436 12.65 2.03814 2.29
    1 9 1 1 o 1418.437 1241.780 -59.63 2.03017 1.97
    2 8 1 2 o 4833.319 4224.352 -173.48 2.03439 2.95
    1 9 1 2 o 1691.927 1241.780 -59.63 2.03017 1.17
    2 9 0 1 o 4692.046 3237.695 0.00 2.02239 3.76
    2 9 0 2 o 4097.386 3237.695 0.00 2.02239 1.63
    4 0 1 1 o 14966.054 17003.160 15.01 2.01179 6.38
    4 4 0 1 o 0.375 0.704 0.00 2.00974 0.01
    1 6 2 1 o 474.117 466.168 40.48 2.00712 0.27
    4 0 1 2 o 17446.350 17003.160 15.01 2.01179 3.70
    4 4 0 2 o 1.066 0.704 0.00 2.00974 0.00
    4 1 1 1 o 6608.453 4880.446 -10.31 2.00220 5.60
    1 6 2 2 o 631.389 466.168 40.48 2.00712 0.18
    1 10 0 1 o 410.473 261.732 0.00 1.99903 0.36
    4 1 1 2 o 9495.563 4880.446 -10.31 2.00220 4.00
    1 10 0 2 o 859.889 261.732 0.00 1.99903 0.37
    4 2 1 1 o 12255.190 9590.051 171.75 1.97425 10.20
    4 2 1 2 o 12339.594 9590.051 171.75 1.97425 5.11
    2 5 2 1 o 157.416 211.038 15.00 1.95571 0.08
    2 5 2 2 o -2.311 211.038 15.00 1.95571 0.00
    4 3 1 1 o -29.763 392.503 -107.14 1.93015 0.00
    3 1 2 1 o -11.638 446.725 135.69 1.92433 0.00
    4 3 1 2 o 113.760 392.503 -107.14 1.93015 0.06
    3 1 2 2 o 252.372 446.725 135.69 1.92433 0.06
    4 5 0 1 o -1.098 181.368 -180.00 1.92834 0.00
    3 8 0 1 o 2580.227 4279.889 0.00 1.92560 1.58
    3 7 1 1 o 4488.182 5951.063 -170.18 1.91896 4.28
    4 5 0 2 o 126.570 181.368 -180.00 1.92834 0.03
    3 8 0 2 o 3106.470 4279.889 0.00 1.92560 0.95
    3 7 1 2 o 3436.769 5951.063 -170.18 1.91896 1.63
    3 2 2 1 o 2463.422 2933.734 -7.01 1.89947 1.20
    3 2 2 2 o 2155.985 2933.734 -7.01 1.89947 0.52
    1 7 2 1 o 8522.350 10904.507 3.42 1.89301 4.71
    1 7 2 2 o 8570.202 10904.507 3.42 1.89301 2.35
    2 9 1 1 o 9056.993 9087.293 170.36 1.88333 9.91
    2 9 1 2 o 10494.588 9087.293 170.36 1.88333 5.70
    4 4 1 1 o 1891.381 1556.574 -24.28 1.87310 1.47
    4 4 1 2 o 2206.147 1556.574 -24.28 1.87310 0.85
    3 3 2 1 o 4798.515 4474.233 22.05 1.86010 2.29
    2 6 2 1 o 1601.366 1021.816 -157.04 1.86489 0.82
    1 10 1 1 o 39.015 24.132 13.48 1.86442 0.05
    3 3 2 2 o 4722.708 4474.233 22.05 1.86010 1.12
    2 6 2 2 o 1085.388 1021.816 -157.04 1.86489 0.28
    1 10 1 2 o 25.041 24.132 13.48 1.86442 0.02
    2 10 0 1 o 17655.066 16556.428 0.00 1.85839 11.76
    2 10 0 2 o 17236.498 16556.428 0.00 1.85839 5.70
    4 6 0 1 o 173.570 387.355 0.00 1.84111 0.08
    4 6 0 2 o 502.342 387.355 0.00 1.84111 0.12
    1 11 0 1 o -19.923 268.289 0.00 1.82561 0.00
    0 8 2 1 o 3300.079 8060.821 -6.86 1.82112 0.94
    1 11 0 2 o 106.543 268.289 0.00 1.82561 0.04
    0 8 2 2 o 3744.915 8060.821 -6.86 1.82112 0.53
    3 4 2 1 o 7062.594 6633.623 -172.76 1.80888 3.29
    3 4 2 2 o 4005.148 6633.623 -172.76 1.80888 0.93
    4 5 1 1 o 116.972 144.107 57.73 1.80668 0.09
    3 8 1 1 o 1800.920 2806.691 -175.81 1.80442 1.57
    4 5 1 2 o 58.843 144.107 57.73 1.80668 0.02
    3 8 1 2 o 193.455 2806.691 -175.81 1.80442 0.08
    3 9 0 1 o -20.336 4.014 0.00 1.79603 0.00
    3 9 0 2 o -20.336 4.014 0.00 1.79603 0.00
    1 8 2 1 o -15.424 239.243 -91.97 1.78280 0.00
    1 8 2 2 o 282.426 239.243 -91.97 1.78280 0.08
    2 7 2 1 o 1551.629 1332.506 16.45 1.77230 0.78
    2 7 2 2 o 2113.959 1332.506 16.45 1.77230 0.53
    0 11 1 1 o 8201.432 10477.456 10.42 1.75579 4.46
    3 5 2 1 o 3259.055 4205.271 -178.16 1.74884 1.49
    0 11 1 2 o 7914.532 10477.456 10.42 1.75579 2.14
    3 5 2 2 o 3802.981 4205.271 -178.16 1.74884 0.86
    2 10 1 1 o 1650.351 2133.863 29.52 1.74877 1.62
    4 7 0 1 o 2998.678 3972.252 -180.00 1.75186 1.28
    2 10 1 2 o 1975.707 2133.863 29.52 1.74877 0.96
    4 7 0 2 o 3412.104 3972.252 -180.00 1.75186 0.73
    5 1 0 1 o 17.787 22.690 0.00 1.74095 0.01
    5 1 0 2 o 1.911 22.690 0.00 1.74095 0.00
    4 6 1 1 o 1159.450 1921.974 -12.12 1.73435 0.81
    4 6 1 2 o 825.337 1921.974 -12.12 1.73435 0.29
    5 2 0 1 o 823.081 2288.813 -180.00 1.72248 0.30
    1 11 1 1 o 141.375 327.156 -53.54 1.72137 0.15
    5 2 0 2 o 1557.184 2288.813 -180.00 1.72248 0.28
    1 11 1 2 o 266.140 327.156 -53.54 1.72137 0.14
    0 1 3 1 o 5372.686 6470.973 -164.18 1.71670 0.69
    2 11 0 1 o 1483.198 1746.557 -180.00 1.71663 0.85
    0 1 3 2 o 6915.873 6470.973 -164.18 1.71670 0.44
    2 11 0 2 o 1903.031 1746.557 -180.00 1.71663 0.54
    0 12 0 1 o 6138.468 4526.098 180.00 1.71126 1.92
    0 12 0 2 o 4490.625 4526.098 180.00 1.71126 0.70
    3 9 1 1 o 467.832 309.835 -13.90 1.69651 0.38
    5 3 0 1 o 54.364 68.807 180.00 1.69296 0.02
    3 9 1 2 o 193.440 309.835 -13.90 1.69651 0.08
    5 3 0 2 o -2.091 68.807 180.00 1.69296 0.00
    3 6 2 1 o 6122.402 5171.891 0.69 1.68300 2.71
    1 1 3 1 o 147.141 129.111 126.60 1.68449 0.04
    3 6 2 2 o 5500.130 5171.891 0.69 1.68300 1.21
    2 8 2 1 o 4231.240 3961.787 9.65 1.68089 2.07
    1 1 3 2 o 141.138 129.111 126.60 1.68449 0.02
    1 12 0 1 o 981.175 879.678 180.00 1.67934 0.57
    1 9 2 1 o 1182.625 1116.094 -179.73 1.67850 0.62
    2 8 2 2 o 3827.585 3961.787 9.65 1.68089 0.93
    1 12 0 2 o 765.551 879.678 180.00 1.67934 0.22
    3 10 0 1 o 491.570 464.335 0.00 1.67821 0.24
    1 9 2 2 o 938.848 1116.094 -179.73 1.67850 0.25
    4 0 2 1 o 925.984 761.044 173.32 1.66807 0.19
    0 3 3 1 o 15481.137 11533.709 2.88 1.67064 1.81
    3 10 0 2 o 370.006 464.335 0.00 1.67821 0.09
    4 0 2 2 o 752.066 761.044 173.32 1.66807 0.08
    1 2 3 1 o 6407.946 5359.888 -165.52 1.66774 1.53
    4 1 2 1 o 6379.688 7067.273 12.14 1.66259 2.60
    0 3 3 2 o 14398.398 11533.709 2.88 1.67064 0.84
    1 2 3 2 o 5085.846 5359.888 -165.52 1.66774 0.60
    4 1 2 2 o 6509.685 7067.273 12.14 1.66259 1.32
    4 8 0 1 o 321.854 353.637 180.00 1.66341 0.13
    4 7 1 1 o 508.740 585.322 -18.63 1.65913 0.33
    4 8 0 2 o 291.928 353.637 180.00 1.66341 0.06
    4 7 1 2 o 592.641 585.322 -18.63 1.65913 0.19
    5 4 0 1 o 4663.202 3992.736 0.00 1.65407 1.55
    4 2 2 1 o 3827.629 3605.957 -5.44 1.64648 1.53
    5 4 0 2 o 3637.315 3992.736 0.00 1.65407 0.61
    5 1 1 1 o 2205.675 2318.528 -5.76 1.64986 1.23
    4 2 2 2 o 9609.188 3605.957 -5.44 1.64648 1.90
    5 1 1 2 o 2742.046 2318.528 -5.76 1.64986 0.76
    1 3 3 1 o 6651.516 1778.047 -8.82 1.64090 1.54
    1 3 3 2 o 6936.682 1778.047 -8.82 1.64090 0.80
    5 2 1 1 o 540.650 152.869 30.49 1.63411 0.30
    5 2 1 2 o 193.761 152.869 30.49 1.63411 0.05
    2 11 1 1 o 8849.780 7867.913 -2.03 1.62911 7.44
    2 11 1 2 o 7139.622 7867.913 -2.03 1.62911 2.99
    4 3 2 1 o 1945.794 2611.171 -159.06 1.62064 0.77
    4 3 2 2 o 2277.692 2611.171 -159.06 1.62064 0.45
    3 7 2 1 o 2677.563 2712.758 14.52 1.61400 1.15
    3 7 2 2 o 2670.987 2712.758 14.52 1.61400 0.57
    5 3 1 1 o 5830.686 5934.919 -173.97 1.60884 3.15
    5 5 0 1 o 18.522 20.332 0.00 1.60779 0.01
    0 10 2 1 o 11269.356 12129.373 -168.67 1.60769 2.93
    2 0 3 1 o 1317.093 1444.415 -159.44 1.60260 0.16
    1 4 3 1 o 6583.097 7015.803 14.54 1.60542 1.48
    5 3 1 2 o 5587.515 5934.919 -173.97 1.60884 1.50
    5 5 0 2 o 18.688 20.332 0.00 1.60779 0.00
    0 10 2 2 o 11364.297 12129.373 -168.67 1.60769 1.47
    2 0 3 2 o 1451.692 1444.415 -159.44 1.60260 0.09
    2 1 3 1 o 6900.268 6546.185 -176.83 1.59774 1.61
    1 4 3 2 o 6284.032 7015.803 14.54 1.60542 0.70
    2 1 3 2 o 7990.412 6546.185 -176.83 1.59774 0.92
    1 12 1 1 o 4941.723 4435.386 0.90 1.59714 4.29
    3 10 1 1 o 153.381 124.458 -96.68 1.59617 0.11
    2 12 0 1 o 2210.780 1782.595 -180.00 1.59335 1.08
    1 12 1 2 o 5526.868 4435.386 0.90 1.59714 2.38
    2 9 2 1 o 8842.222 6859.108 173.72 1.59263 4.15
    3 10 1 2 o 164.459 124.458 -96.68 1.59617 0.06
    4 4 2 1 o 835.923 614.172 156.87 1.58643 0.32
    2 12 0 2 o 2689.709 1782.595 -180.00 1.59335 0.65
    2 9 2 2 o 10167.930 6859.108 173.72 1.59263 2.37
    0 5 3 1 o 255.561 170.711 -83.61 1.58864 0.03
    2 2 3 1 o 3312.272 2458.820 36.07 1.58343 0.76
    4 4 2 2 o 821.395 614.172 156.87 1.58643 0.16
    0 5 3 2 o 238.599 170.711 -83.61 1.58864 0.01
    4 8 1 1 o 6655.020 4938.874 -176.79 1.58342 4.07
    2 2 3 2 o 3053.538 2458.820 36.07 1.58343 0.35
    1 10 2 1 o 8.451 6.535 -37.67 1.58114 0.00
    4 8 1 2 o 6050.003 4938.874 -176.79 1.58342 1.84
    1 10 2 2 o 8.732 6.535 -37.67 1.58114 0.00
    5 4 1 1 o 857.660 605.618 -150.70 1.57535 0.45
    4 9 0 1 o 8977.229 7102.885 0.00 1.57774 3.20
    5 4 1 2 o 1316.063 605.618 -150.70 1.57535 0.34
    4 9 0 2 o 10258.211 7102.885 0.00 1.57774 1.82
    3 11 0 1 o 147.875 67.387 0.00 1.57161 0.06
    3 11 0 2 o 394.417 67.387 0.00 1.57161 0.08
    2 3 3 1 o 8990.672 3017.207 7.96 1.56040 2.00
    1 5 3 1 o 6098.022 1808.170 163.81 1.56300 1.33
    2 3 3 2 o 4430.199 3017.207 7.96 1.56040 0.49
    1 5 3 2 o 5352.745 1808.170 163.81 1.56300 0.58
    5 6 0 1 o 5464.778 4289.796 -180.00 1.55618 1.64
    1 13 0 1 o 5025.842 4392.875 180.00 1.55442 2.42
    5 6 0 2 o 3530.885 4289.796 -180.00 1.55618 0.53
    1 13 0 2 o 3505.866 4392.875 180.00 1.55442 0.84
    4 5 2 1 o 10.649 18.196 -57.12 1.54546 0.00
    3 8 2 1 o 1833.889 2605.466 -168.70 1.54405 0.76
    4 5 2 2 o 11.798 18.196 -57.12 1.54546 0.00
    3 8 2 2 o 2911.631 2605.466 -168.70 1.54405 0.60
    5 5 1 1 o 14685.287 13895.359 8.15 1.53522 7.35
    2 4 3 1 o 463.950 498.043 129.32 1.52979 0.10
    5 5 1 2 o 13360.419 13895.359 8.15 1.53522 3.32
    2 4 3 2 o 178.642 498.043 129.32 1.52979 0.02
    2 12 1 1 o 2943.392 3625.944 -179.20 1.52263 2.17
    2 12 1 2 o 3456.470 3625.944 -179.20 1.52263 1.27
    1 6 3 1 o 5458.604 5813.276 -172.82 1.51546 1.18
    1 6 3 2 o 5248.860 5813.276 -172.82 1.51546 0.56
    0 13 1 1 o 2834.654 3760.556 175.20 1.51064 1.12
    4 9 1 1 o 2048.521 2373.967 -170.28 1.50899 1.16
    2 10 2 1 o 5748.415 6576.936 -173.00 1.50875 2.57
    0 13 1 2 o 2894.099 3760.556 175.20 1.51064 0.57
    4 9 1 2 o 2011.774 2373.967 -170.28 1.50899 0.57
    2 10 2 2 o 5826.311 6576.936 -173.00 1.50875 1.30
    3 11 1 1 o 64.816 58.633 -4.08 1.50363 0.05
    4 6 2 1 o 813.390 591.901 140.10 1.49946 0.30
    5 7 0 1 o 634.989 554.839 180.00 1.50115 0.18
    3 11 1 2 o 91.320 58.633 -4.08 1.50363 0.03
    4 6 2 2 o 598.861 591.901 140.10 1.49946 0.11
    5 7 0 2 o 518.742 554.839 180.00 1.50115 0.07
    2 5 3 1 o 4.283 67.043 -2.98 1.49296 0.00
    4 10 0 1 o 210.644 167.562 0.00 1.49607 0.08
    2 5 3 2 o 114.670 67.043 -2.98 1.49296 0.01
    1 11 2 1 o 1877.820 1059.718 -168.51 1.49105 0.89
    5 6 1 1 o 360.529 188.560 -22.89 1.49010 0.17
    4 10 0 2 o 77.839 167.562 0.00 1.49607 0.02
    1 13 1 1 o 694.851 485.365 175.92 1.48855 0.52
    1 11 2 2 o 1558.566 1059.718 -168.51 1.49105 0.37
    5 6 1 2 o 339.713 188.560 -22.89 1.49010 0.08
    0 7 3 1 o 8202.218 4030.615 -165.98 1.48553 0.87
    2 13 0 1 o 2005.546 969.759 0.00 1.48548 0.81
    1 13 1 2 o 1063.983 485.365 175.92 1.48855 0.40
    3 1 3 1 o 107.396 48.699 165.26 1.47886 0.03
    0 7 3 2 o 10014.183 4030.615 -165.98 1.48553 0.53
    2 13 0 2 o 2412.912 969.759 0.00 1.48548 0.48
    3 1 3 2 o 59.275 48.699 165.26 1.47886 0.01
    3 9 2 1 o 246.993 216.840 -159.74 1.47480 0.10
    3 9 2 2 o -5.152 216.840 -159.74 1.47480 0.00
    3 12 0 1 o 2243.257 1764.541 180.00 1.47537 0.81
    3 2 3 1 o -9.861 1527.287 -163.22 1.46749 0.00
    3 12 0 2 o 372.068 1764.541 180.00 1.47537 0.07
    3 2 3 2 o 1673.649 1527.287 -163.22 1.46749 0.18
    0 14 0 1 o -10.662 1165.727 0.00 1.46679 0.00
    1 7 3 1 o 271.748 284.804 3.89 1.46450 0.06
    0 14 0 2 o 1288.296 1165.727 0.00 1.46679 0.14
    1 7 3 2 o 1064.369 284.804 3.89 1.46450 0.11
    6 0 0 1 o 885.113 471.666 180.00 1.45603 0.10
    2 6 3 1 o 660.747 500.810 151.22 1.45137 0.14
    4 7 2 1 o 1935.580 1614.411 10.57 1.45005 0.68
    6 0 0 2 o 490.385 471.666 180.00 1.45603 0.03
    6 1 0 1 o 11268.331 10692.729 -180.00 1.45239 2.56
    3 3 3 1 o 2100.920 1957.916 15.16 1.44910 0.44
    2 6 3 2 o 538.789 500.810 151.22 1.45137 0.06
    4 7 2 2 o 1573.836 1614.411 10.57 1.45005 0.28
    6 1 0 2 o 10942.244 10692.729 -180.00 1.45239 1.24
    3 3 3 2 o 1798.689 1957.916 15.16 1.44910 0.19
    5 1 2 1 o 22.815 26.011 140.98 1.44384 0.01
    1 14 0 1 o 1209.448 1263.456 0.00 1.44655 0.49
    5 1 2 2 o 28.719 26.011 140.98 1.44384 0.00
    1 14 0 2 o 1097.932 1263.456 0.00 1.44655 0.22
    5 8 0 1 o 4475.292 5427.929 0.00 1.44438 1.16
    6 2 0 1 o 99.960 98.476 0.00 1.44161 0.02
    5 7 1 1 o 5560.167 5445.808 172.50 1.44157 2.55
    5 8 0 2 o 6186.649 5427.929 0.00 1.44438 0.80
    6 2 0 2 o 114.573 98.476 0.00 1.44161 0.01
    5 7 1 2 o 6272.691 5445.808 172.50 1.44157 1.43
    4 10 1 1 o 7502.128 6557.048 -1.17 1.43707 3.95
    5 2 2 1 o 3850.010 3449.129 10.07 1.43325 1.22
    4 10 1 2 o 7402.654 6557.048 -1.17 1.43707 1.94
    5 2 2 2 o 3647.735 3449.129 10.07 1.43325 0.57
    2 11 2 1 o 2732.479 2500.928 -8.86 1.42988 1.16
    2 13 1 1 o 3152.815 3554.989 -171.03 1.42767 2.04
    3 4 3 1 o 2044.211 2449.787 -2.27 1.42449 0.42
    0 12 2 1 o 3704.125 3916.027 10.25 1.42677 0.86
    2 11 2 2 o 2347.662 2500.928 -8.86 1.42988 0.50
    6 3 0 1 o 4640.448 5624.052 0.00 1.42417 1.02
    2 13 1 2 o 2964.481 3554.989 -171.03 1.42767 0.95
    3 4 3 2 o 1680.830 2449.787 -2.27 1.42449 0.17
    0 12 2 2 o 3634.841 3916.027 10.25 1.42677 0.42
    6 3 0 2 o 3656.396 5624.052 0.00 1.42417 0.40
    5 3 2 1 o 89.443 79.295 47.07 1.41611 0.03
    3 12 1 1 o 1009.518 1001.471 16.63 1.41870 0.59
    4 11 0 1 o 5458.360 6351.592 -180.00 1.41907 1.61
    5 3 2 2 o 64.144 79.295 47.07 1.41611 0.01
    3 12 1 2 o 1190.639 1001.471 16.63 1.41870 0.35
    4 11 0 2 o 6794.609 6351.592 -180.00 1.41907 0.99
    1 8 3 1 o 1915.626 2891.208 15.59 1.41164 0.41
    3 10 2 1 o 9.029 12.527 74.53 1.40745 0.00
    2 7 3 1 o 2596.602 2869.237 -174.44 1.40642 0.53
    1 8 3 2 o 1903.036 2891.208 15.59 1.41164 0.20
    1 12 2 1 o 17.794 31.318 90.28 1.40812 0.01
    3 10 2 2 o 4.999 12.527 74.53 1.40745 0.00
    2 7 3 2 o 1234.071 2869.237 -174.44 1.40642 0.13
    1 12 2 2 o 18.064 31.318 90.28 1.40812 0.01
    6 0 1 1 o 4169.372 7058.024 8.86 1.40148 0.81
    4 8 2 1 o 1084.732 1465.978 12.06 1.39868 0.37
    6 1 1 1 o 84.454 103.107 169.45 1.39822 0.03
    6 4 0 1 o 265.913 404.674 0.00 1.40078 0.06
    6 0 1 2 o 6009.927 7058.024 8.86 1.40148 0.58
    4 8 2 2 o 1261.823 1465.978 12.06 1.39868 0.21
    6 1 1 2 o 91.834 103.107 169.45 1.39822 0.02
    3 5 3 1 o 4696.044 5269.976 -167.43 1.39461 0.95
    6 4 0 2 o 374.959 404.674 0.00 1.40078 0.04
    5 4 2 1 o 6959.830 7599.247 -177.00 1.39311 2.14
    3 5 3 2 o 4427.320 5269.976 -167.43 1.39461 0.44
    1 14 1 1 o 4881.871 5278.436 175.01 1.39301 3.22
    5 4 2 2 o 5599.345 7599.247 -177.00 1.39311 0.86
    6 2 1 1 o 1997.618 2555.947 179.75 1.38860 0.78
    5 8 1 1 o 171.488 209.384 153.91 1.39108 0.08
    2 14 0 1 o 158.795 215.044 0.00 1.39049 0.06
    1 14 1 2 o 3855.846 5278.436 175.01 1.39301 1.27
    6 2 1 2 o 947.223 2555.947 179.75 1.38860 0.19
    5 8 1 2 o 170.668 209.384 153.91 1.39108 0.04
    2 14 0 2 o 174.428 215.044 0.00 1.39049 0.03
    3 13 0 1 o 2914.985 3629.105 180.00 1.38850 0.93
    5 9 0 1 o 0.191 0.357 180.00 1.38722 0.00
    3 13 0 2 o 1731.146 3629.105 180.00 1.38850 0.28
    5 9 0 2 o -0.896 0.357 180.00 1.38722 0.00
    6 3 1 1 o 337.362 220.615 48.34 1.37299 0.13
    0 9 3 1 o 4157.588 4842.789 10.91 1.37486 0.45
    6 5 0 1 o 353.958 199.210 0.00 1.37234 0.07
    6 3 1 2 o 214.192 220.615 48.34 1.37299 0.04
    0 9 3 2 o 7564.545 4842.789 10.91 1.37486 0.40
    6 5 0 2 o 143.732 199.210 0.00 1.37234 0.02
    4 11 1 1 o 321.542 642.369 23.91 1.36843 0.16
    5 5 2 1 o 8.703 44.893 -142.41 1.36513 0.00
    4 11 1 2 o 182.464 642.369 23.91 1.36843 0.05
    5 5 2 2 o 8.974 44.893 -142.41 1.36513 0.00
    3 6 3 1 o 3164.951 3679.874 -164.47 1.36052 0.63
    2 8 3 1 o 1554.918 1103.973 32.36 1.35941 0.32
    3 6 3 2 o 3709.989 3679.874 -164.47 1.36052 0.37
    2 8 3 2 o 1358.039 1103.973 32.36 1.35941 0.14
    1 9 3 1 o 182.821 160.807 148.92 1.35814 0.04
    2 12 2 1 o 2629.063 2170.880 13.79 1.35625 1.06
    4 0 3 1 o 11166.263 8764.492 -164.33 1.35260 1.10
    1 9 3 2 o 204.639 160.807 148.92 1.35814 0.02
    4 0 3 2 o 12153.442 8764.492 -164.33 1.35260 0.59
    6 4 1 1 o 584.891 434.582 20.23 1.35200 0.22
    2 12 2 2 o 2674.475 2170.880 13.79 1.35625 0.54
    1 15 0 1 o 9558.685 7603.688 0.00 1.35250 3.29
    4 1 3 1 o 1261.607 912.920 -160.67 1.34968 0.25
    4 1 3 2 o 1062.768 912.920 -160.67 1.34968 0.10
    6 4 1 2 o 627.652 434.582 20.23 1.35200 0.12
    1 15 0 2 o 10645.647 7603.688 0.00 1.35250 1.82
    4 9 2 1 o 5678.701 4933.509 -165.37 1.34659 1.87
    4 9 2 2 o 5717.272 4933.509 -165.37 1.34659 0.94
    3 11 2 1 o 108.880 88.343 -170.33 1.34277 0.04
    4 12 0 1 o 1780.330 1549.661 180.00 1.34703 0.47
    2 14 1 1 o 74.289 58.910 81.45 1.34274 0.05
    4 12 0 2 o 1690.732 1549.661 180.00 1.34703 0.22
_pd_meas_2theta_range_min     4.9978
_pd_meas_2theta_range_max     70.00603
_pd_meas_2theta_range_inc     0.02021
_pd_meas_number_of_points     3217
_pd_meas_scan_method     step
_pd_meas_special_details     ?
_refine_special_details     ?
_reflns_number_total     476
_refine_ls_matrix_type     full
_refine_ls_goodness_of_fit_all     3.43
_refine_ls_restrained_S_all     ?
_refine_ls_restrained_S_obs     ?
_refine_ls_number_parameters     57
_refine_ls_number_restraints     29
_refine_ls_number_constraints     ?
_refine_ls_hydrogen_treatment     refU
_refine_ls_weighting_scheme     sigma
_refine_ls_weighting_details     ?
_refine_ls_shift/su_max     0.05
_refine_ls_shift/su_mean     0.01
_refine_ls_extinction_method     ?
_refine_ls_extinction_coef     ?
loop_
    _atom_type_symbol
    _atom_type_number_in_cell
    _atom_type_scat_Cromer_Mann_a1
    _atom_type_scat_Cromer_Mann_a2
    _atom_type_scat_Cromer_Mann_a3
    _atom_type_scat_Cromer_Mann_a4
    _atom_type_scat_Cromer_Mann_b1
    _atom_type_scat_Cromer_Mann_b2
    _atom_type_scat_Cromer_Mann_b3
    _atom_type_scat_Cromer_Mann_b4
    _atom_type_scat_Cromer_Mann_c
    _atom_type_scat_dispersion_real
    _atom_type_scat_dispersion_imag
    _atom_type_scat_source
    C 24.0 2.31000 20.8439 1.02000 10.2075 1.58860 0.56870 0.86500 51.6512
                                                                         0.21560
                                                                           0.000
                                                                           0.000
                                                      International_Tables_Vol_C
    O 28.0 3.04850 13.2771 2.28680 5.70110 1.54630 0.32390 0.86700 32.9089
                                                                         0.25080
                                                                           0.000
                                                                           0.000
                                                      International_Tables_Vol_C
    H 28.0 0.49300 10.5109 0.32291 26.1257 0.14019 3.14236 0.04081 57.7997
                                                                         0.00304
                                                                           0.000
                                                                           0.000
                                                      International_Tables_Vol_C
    Cs 4.0 20.3892 3.56900 19.1062 0.31070 10.6620 24.3879 1.49530 213.904
                                                                         3.33520
                                                                           0.000
                                                                           0.000
                                                      International_Tables_Vol_C
_computing_data_collection
;
<i>DIFFRAC.Measurement</i> (Bruker, 2009)
;
_computing_structure_solution     ?
_computing_structure_refinement
;
(GSAS, Larson & Von Dreele, 2004)
;
_computing_molecular_graphics
;
DIAMOND (Crystal Impact, 2015)
;
_computing_publication_material
;
publCIF (Westrip, 2010)
;
_pd_calibration_special_details     ?
_pd_phase_name     "Cs (H2 C6 H5 O7)"
_pd_prep_cool_rate     ?
_pd_prep_pressure     ?
_pd_prep_temperature     295
_pd_proc_2theta_range_min     5.0418
_pd_proc_2theta_range_max     70.05003
_pd_proc_2theta_range_inc     0.02021
loop_
    _pd_proc_ls_weight
    _pd_proc_intensity_bkg_calc
    _pd_calc_intensity_total
    _pd_meas_counts_total
    . . . 8727.0
    . . . 8665.0
    . . . 8404.0
    . . . 8121.0
    . . . 8021.0
    . . . 7940.0
    . . . 7636.0
    . . . 7511.0
    . . . 7419.0
    . . . 7501.0
    . . . 7007.0
    . . . 7123.0
    . . . 6679.0
    . . . 6918.0
    . . . 6538.0
    . . . 6598.0
    . . . 6310.0
    . . . 6442.0
    . . . 6154.0
    . . . 6262.0
    . . . 6118.0
    . . . 6102.0
    . . . 5821.0
    . . . 5911.0
    . . . 5519.0
    . . . 5593.0
    . . . 5514.0
    . . . 5377.0
    . . . 5310.0
    . . . 5090.0
    . . . 5086.0
    . . . 5225.0
    . . . 4937.0
    . . . 5020.0
    . . . 4786.0
    . . . 4851.0
    . . . 4838.0
    . . . 4730.0
    . . . 4640.0
    . . . 4563.0
    . . . 4582.0
    . . . 4387.0
    . . . 4388.0
    . . . 4273.0
    . . . 4236.0
    . . . 4229.0
    . . . 4029.0
    . . . 4203.0
    . . . 4025.0
    . . . 4012.0
    . . . 3880.0
    . . . 3889.0
    . . . 3943.0
    . . . 3854.0
    . . . 3868.0
    . . . 3850.0
    . . . 3791.0
    . . . 3597.0
    . . . 3688.0
    . . . 3549.0
    . . . 3562.0
    . . . 3505.0
    . . . 3467.0
    . . . 3428.0
    . . . 3411.0
    . . . 3442.0
    . . . 3284.0
    . . . 3402.0
    . . . 3381.0
    . . . 3292.0
    . . . 3236.0
    . . . 3267.0
    . . . 3087.0
    . . . 3192.0
    . . . 2995.0
    . . . 3054.0
    . . . 3040.0
    . . . 3116.0
    . . . 2912.0
    . . . 3024.0
    . . . 2973.0
    . . . 2930.0
    . . . 2867.0
    . . . 2897.0
    . . . 2934.0
    . . . 2806.0
    . . . 2711.0
    . . . 2800.0
    . . . 2654.0
    . . . 2780.0
    . . . 2751.0
    . . . 2861.0
    . . . 2641.0
    . . . 2576.0
    . . . 2684.0
    . . . 2717.0
    . . . 2658.0
    . . . 2728.0
    . . . 2714.0
    . . . 2632.0
    . . . 2726.0
    . . . 2557.0
    . . . 2612.0
    . . . 2568.0
    . . . 2547.0
    . . . 2425.0
    . . . 2543.0
    . . . 2472.0
    . . . 2530.0
    . . . 2533.0
    . . . 2533.0
    . . . 2399.0
    . . . 2425.0
    . . . 2418.0
    . . . 2438.0
    . . . 2408.0
    . . . 2384.0
    . . . 2392.0
    . . . 2386.0
    . . . 2467.0
    . . . 2469.0
    . . . 2328.0
    . . . 2540.0
    . . . 2448.0
    . . . 2448.0
    . . . 2564.0
    . . . 2536.0
    . . . 2499.0
    . . . 2533.0
    . . . 2681.0
    . . . 2658.0
    . . . 2719.0
    . . . 2675.0
    . . . 2542.0
    . . . 2471.0
    . . . 2340.0
    . . . 2362.0
    . . . 2332.0
    . . . 2342.0
    . . . 2382.0
    . . . 2339.0
    . . . 2264.0
    . . . 2397.0
    . . . 2281.0
    . . . 2414.0
    . . . 2343.0
    . . . 2430.0
    . . . 2435.0
    . . . 2506.0
    . . . 2490.0
    . . . 2630.0
    . . . 2615.0
    . . . 2770.0
    . . . 2931.0
    . . . 3034.0
    . . . 3207.0
    . . . 3594.0
    . . . 3859.0
    . . . 4362.0
    . . . 4765.0
    . . . 5517.0
    . . . 5948.0
    . . . 7081.0
    . . . 8083.0
    . . . 9595.0
    . . . 11016.0
    . . . 13232.0
    . . . 15351.0
    . . . 18760.0
    . . . 22549.0
    . . . 27206.0
    . . . 31810.0
    . . . 34810.0
    . . . 32527.0
    . . . 25717.0
    . . . 18003.0
    . . . 12012.0
    . . . 7959.0
    . . . 5452.0
    . . . 4091.0
    . . . 3526.0
    . . . 3050.0
    . . . 2856.0
    . . . 2934.0
    . . . 2729.0
    . . . 2792.0
    . . . 2740.0
    . . . 2548.0
    . . . 2480.0
    . . . 2487.0
    . . . 2422.0
    . . . 2405.0
    . . . 2290.0
    . . . 2312.0
    . . . 2329.0
    . . . 2416.0
    . . . 2418.0
    . . . 2291.0
    . . . 2305.0
    . . . 2351.0
    . . . 2333.0
    . . . 2333.0
    . . . 2277.0
    . . . 2338.0
    . . . 2321.0
    . . . 2294.0
    . . . 2322.0
    . . . 2288.0
    . . . 2169.0
    . . . 2295.0
    . . . 2221.0
    . . . 2247.0
    . . . 2180.0
    . . . 2243.0
    . . . 2127.0
    . . . 2310.0
    . . . 2206.0
    . . . 2214.0
    . . . 2328.0
    . . . 2323.0
    . . . 2229.0
    . . . 2195.0
    . . . 2181.0
    . . . 2256.0
    . . . 2183.0
    . . . 2229.0
    . . . 2273.0
    . . . 2175.0
    . . . 2205.0
    . . . 2167.0
    . . . 2197.0
    . . . 2137.0
    . . . 2155.0
    . . . 2183.0
    . . . 2169.0
    . . . 2104.0
    . . . 2189.0
    . . . 2265.0
    . . . 2124.0
    . . . 2221.0
    . . . 2317.0
    . . . 2171.0
    . . . 2140.0
    . . . 2203.0
    . . . 2097.0
    . . . 2070.0
    . . . 2078.0
    . . . 2029.0
    0.000478 2199.41479 2199.42383 2091.0
    0.000493 2196.61865 2196.62769 2030.0
    0.000453 2193.82935 2193.83838 2207.0
    0.000475 2191.04712 2191.05615 2106.0
    0.000478 2188.27173 2188.28052 2092.0
    0.000470 2185.50317 2185.51196 2126.0
    0.000489 2182.74146 2182.75049 2046.0
    0.000484 2179.98657 2179.99536 2068.0
    0.000459 2177.23853 2177.24731 2177.0
    0.000472 2174.49731 2174.50610 2117.0
    0.000467 2171.76270 2171.77148 2140.0
    0.000467 2169.03491 2169.04346 2142.0
    0.000462 2166.31396 2166.32275 2163.0
    0.000451 2163.59985 2163.60840 2217.0
    0.000469 2160.89209 2160.90063 2134.0
    0.000462 2158.19165 2158.20020 2165.0
    0.000481 2155.49756 2155.50610 2077.0
    0.000485 2152.81006 2152.81836 2061.0
    0.000486 2150.12939 2150.13794 2059.0
    0.000484 2147.45532 2147.46387 2067.0
    0.000480 2144.78784 2144.79614 2084.0
    0.000482 2142.12695 2142.13550 2074.0
    0.000471 2139.47290 2139.48120 2121.0
    0.000477 2136.82544 2136.83374 2095.0
    0.000482 2134.18457 2134.81787 2074.0
    0.000494 2131.54980 2132.56519 2025.0
    0.000497 2128.92236 2130.07861 2012.0
    0.000494 2126.30078 2127.63110 2026.0
    0.000488 2123.68579 2125.23462 2049.0
    0.000505 2121.07788 2122.90625 1981.0
    0.000520 2118.47583 2120.67090 1922.0
    0.000500 2115.88062 2118.57422 1999.0
    0.000487 2113.29199 2116.70581 2055.0
    0.000474 2110.70947 2115.34180 2111.0
    0.000487 2108.13354 2115.38696 2055.0
    0.000480 2105.56421 2118.92554 2083.0
    0.000476 2103.00122 2128.37207 2100.0
    0.000457 2100.44434 2142.70190 2189.0
    0.000482 2097.89429 2156.80322 2076.0
    0.000442 2095.35034 2168.22852 2260.0
    0.000458 2092.81274 2178.47974 2183.0
    0.000430 2090.28174 2190.37329 2326.0
    0.000421 2087.75684 2203.54468 2378.0
    0.000414 2085.23804 2209.16675 2418.0
    0.000432 2082.72607 2192.84058 2317.0
    0.000442 2080.22021 2156.96021 2265.0
    0.000464 2077.72046 2120.28027 2157.0
    0.000497 2075.22729 2095.84839 2013.0
    0.000475 2072.73999 2083.19507 2104.0
    0.000482 2070.25928 2076.63623 2076.0
    0.000489 2067.78442 2072.33472 2043.0
    0.000518 2065.31592 2068.81445 1930.0
    0.000493 2062.85400 2065.64429 2029.0
    0.000526 2060.39771 2062.67847 1901.0
    0.000489 2057.94775 2059.84912 2045.0
    0.000472 2055.50415 2057.11475 2120.0
    0.000482 2053.06665 2054.44873 2073.0
    0.000503 2050.63501 2051.83496 1990.0
    0.000494 2048.20972 2049.26245 2023.0
    0.000510 2045.79053 2046.72095 1959.0
    0.000507 2043.37732 2044.20630 1972.0
    0.000506 2040.97034 2041.71387 1976.0
    0.000485 2038.56946 2038.81775 2063.0
    0.000521 2036.17419 2036.18127 1920.0
    0.000499 2033.78540 2033.79236 2006.0
    0.000481 2031.40259 2031.40955 2081.0
    0.000525 2029.02551 2029.03235 1904.0
    0.000507 2026.65479 2026.66162 1972.0
    0.000500 2024.28992 2024.29675 2000.0
    0.000489 2021.93066 2021.93750 2046.0
    0.000532 2019.57788 2019.58472 1880.0
    0.000473 2017.23083 2017.23767 2116.0
    0.000531 2014.88953 2014.89636 1884.0
    0.000509 2012.55444 2012.56116 1963.0
    0.000517 2010.22522 2010.23193 1933.0
    0.000530 2007.90173 2007.90833 1886.0
    0.000492 2005.58435 2005.59094 2031.0
    0.000517 2003.27258 2003.27917 1934.0
    0.000502 2000.96692 2000.97351 1994.0
    0.000513 1998.66687 1998.67334 1949.0
    0.000490 1996.37256 1996.37903 2042.0
    0.000489 1994.08447 1994.09094 2045.0
    0.000494 1991.80176 1991.80823 2025.0
    0.000514 1989.52502 1989.53149 1945.0
    0.000513 1987.25415 1987.26062 1949.0
    0.000513 1984.98889 1984.99536 1948.0
    0.000523 1982.72937 1982.73572 1911.0
    0.000503 1980.47583 1980.48218 1988.0
    0.000503 1978.22766 1978.23401 1988.0
    0.000493 1975.98523 1975.99146 2029.0
    0.000507 1973.74878 1973.75513 1972.0
    0.000498 1971.51782 1971.52417 2007.0
    0.000512 1969.29236 1969.29858 1953.0
    0.000499 1967.07288 1967.07910 2006.0
    0.000499 1964.85901 1964.86511 2003.0
    0.000513 1962.65051 1962.65662 1950.0
    0.000522 1960.44800 1960.45410 1914.0
    0.000511 1958.25073 1958.25684 1958.0
    0.000508 1956.05908 1956.06519 1967.0
    0.000502 1953.87329 1953.87939 1994.0
    0.000504 1951.69299 1951.69910 1983.0
    0.000508 1949.51807 1949.52405 1968.0
    0.000510 1947.34888 1947.35486 1959.0
    0.000523 1945.18506 1945.19104 1912.0
    0.000520 1943.02698 1943.03284 1922.0
    0.000534 1940.87402 1940.88000 1874.0
    0.000507 1938.72681 1938.73279 1971.0
    0.000511 1936.58521 1936.59106 1956.0
    0.000547 1934.44885 1934.45471 1828.0
    0.000500 1932.31787 1932.32373 1999.0
    0.000518 1930.19275 1930.19849 1929.0
    0.000510 1928.07263 1928.07837 1959.0
    0.000541 1925.95789 1925.96362 1849.0
    0.000519 1923.84900 1923.85474 1926.0
    0.000521 1921.74512 1921.75073 1921.0
    0.000526 1919.64661 1919.65234 1901.0
    0.000526 1917.55371 1917.55945 1901.0
    0.000550 1915.46606 1915.47168 1819.0
    0.000526 1913.38367 1913.38928 1900.0
    0.000521 1911.30676 1911.31238 1918.0
    0.000535 1909.23523 1909.24072 1870.0
    0.000510 1907.16846 1907.17407 1959.0
    0.000525 1905.10767 1905.11316 1905.0
    0.000547 1903.05188 1903.05737 1827.0
    0.000508 1901.00122 1901.00671 1970.0
    0.000532 1898.95593 1898.96143 1880.0
    0.000544 1896.91602 1896.92139 1839.0
    0.000540 1894.88098 1894.88635 1851.0
    0.000554 1892.85156 1892.85693 1805.0
    0.000529 1890.82715 1890.83252 1891.0
    0.000542 1888.80811 1888.81348 1844.0
    0.000525 1886.79395 1886.79932 1904.0
    0.000546 1884.78503 1884.79028 1832.0
    0.000525 1882.78149 1882.78687 1905.0
    0.000522 1880.78284 1880.78809 1916.0
    0.000526 1878.78943 1878.79468 1902.0
    0.000543 1876.80127 1876.80652 1842.0
    0.000527 1874.81799 1886.84888 1896.0
    0.000530 1872.83984 1886.33081 1886.0
    0.000506 1870.86707 1892.32959 1977.0
    0.000529 1868.89905 1893.24792 1889.0
    0.000513 1866.93604 1894.80603 1948.0
    0.000541 1864.97839 1897.20837 1850.0
    0.000526 1863.02551 1900.75110 1902.0
    0.000510 1861.07776 1905.87671 1960.0
    0.000509 1859.13513 1913.27209 1966.0
    0.000508 1857.19739 1924.08679 1968.0
    0.000481 1855.26453 1940.67432 2077.0
    0.000483 1853.33679 1970.07263 2072.0
    0.000433 1851.41418 2035.62219 2307.0
    0.000406 1849.49597 2192.25366 2463.0
    0.000375 1847.58337 2507.14844 2666.0
    0.0003284 1845.67542 2966.21094 3045.0
    0.0002874 1843.77209 3454.22852 3479.0
    0.0002503 1841.87415 3924.44604 3995.0
    0.0001980 1839.98083 4380.67627 5051.0
    0.0001843 1838.09229 4778.56543 5426.0
    0.0001761 1836.20898 4868.65820 5680.0
    0.0002022 1834.33032 4384.26318 4946.0
    0.0002553 1832.45667 3564.80176 3917.0
    0.0003411 1830.58765 2791.18213 2932.0
    0.000436 1828.72327 2298.60571 2296.0
    0.000471 1826.86426 2066.72583 2125.0
    0.000490 1825.00952 1971.36426 2039.0
    0.000503 1823.15979 1927.51062 1987.0
    0.000519 1821.31494 1901.49512 1926.0
    0.000541 1819.47473 1883.36292 1850.0
    0.000522 1817.63928 1869.81152 1915.0
    0.000531 1815.80872 1859.24792 1885.0
    0.000542 1813.98267 1850.73010 1844.0
    0.000555 1812.16138 1843.66479 1801.0
    0.000539 1810.34509 1837.66113 1854.0
    0.000559 1808.53320 1832.45020 1788.0
    0.000535 1806.72583 1827.84473 1870.0
    0.000577 1804.92358 1823.71155 1732.0
    0.000564 1803.12585 1819.95056 1773.0
    0.000570 1801.33252 1806.95337 1755.0
    0.000533 1799.54407 1799.54871 1877.0
    0.000544 1797.76025 1797.76477 1839.0
    0.000543 1795.98083 1795.98535 1840.0
    0.000547 1794.20642 1794.21094 1828.0
    0.000545 1792.43640 1792.44092 1835.0
    0.000564 1790.67065 1790.67517 1774.0
    0.000562 1788.91003 1788.91443 1780.0
    0.000597 1787.15356 1787.15796 1676.0
    0.000573 1785.40198 1785.40637 1745.0
    0.000579 1783.65466 1783.65906 1726.0
    0.000543 1781.91187 1781.91638 1843.0
    0.000513 1780.17383 1780.17822 1948.0
    0.000536 1778.44006 1778.44446 1867.0
    0.000532 1776.71082 1776.71521 1878.0
    0.000563 1774.98621 1774.99048 1776.0
    0.000555 1773.26599 1773.27026 1803.0
    0.000569 1771.55005 1771.55444 1758.0
    0.000552 1769.83899 1769.84326 1813.0
    0.000585 1768.13196 1768.13623 1709.0
    0.000545 1766.42944 1766.43384 1834.0
    0.000553 1764.73157 1764.73584 1809.0
    0.000562 1763.03796 1763.04224 1780.0
    0.000559 1761.34851 1761.35278 1789.0
    0.000558 1759.66394 1759.66809 1793.0
    0.000588 1757.98340 1757.98755 1700.0
    0.000565 1756.30713 1756.31128 1771.0
    0.000557 1754.63550 1754.63977 1795.0
    0.000560 1752.96814 1752.97241 1786.0
    0.000589 1751.30493 1751.30908 1699.0
    0.000547 1749.64624 1749.65039 1827.0
    0.000539 1747.99182 1747.99597 1854.0
    0.000542 1746.34155 1746.34570 1844.0
    0.000553 1744.69568 1744.69983 1809.0
    0.000581 1743.05420 1743.05823 1721.0
    0.000541 1741.41687 1741.42102 1849.0
    0.000503 1739.78381 1739.78796 1989.0
    0.000502 1738.15491 1738.15894 1992.0
    0.000468 1736.53040 1736.53455 2138.0
    0.000467 1734.91003 1734.91406 2143.0
    0.000456 1733.29382 1733.29785 2193.0
    0.000437 1731.68188 1731.68591 2287.0
    0.000468 1730.07410 1730.07813 2139.0
    0.000489 1728.47046 1728.47449 2046.0
    0.000500 1726.87122 1726.87524 2002.0
    0.000523 1725.27588 1725.27979 1911.0
    0.000518 1723.68457 1723.68860 1932.0
    0.000564 1722.09778 1722.10181 1774.0
    0.000560 1720.51489 1720.51880 1787.0
    0.000579 1718.93604 1718.93994 1727.0
    0.000574 1717.36157 1717.36548 1741.0
    0.000555 1715.79114 1715.79504 1802.0
    0.000591 1714.22449 1714.22839 1691.0
    0.000594 1712.66223 1712.66614 1684.0
    0.000578 1711.10400 1711.10791 1729.0
    0.000567 1709.54956 1709.55347 1764.0
    0.000560 1707.99951 1708.00342 1785.0
    0.000561 1706.45337 1706.45715 1782.0
    0.000563 1704.91101 1704.91479 1776.0
    0.000584 1703.37292 1703.37683 1713.0
    0.000553 1701.83887 1701.84265 1808.0
    0.000582 1700.30859 1700.31238 1717.0
    0.000595 1698.78247 1698.78625 1681.0
    0.000602 1697.26025 1697.26404 1661.0
    0.000591 1695.74207 1695.74597 1691.0
    0.000583 1694.22778 1694.23157 1716.0
    0.000596 1692.71741 1692.72119 1679.0
    0.000624 1691.21106 1691.21484 1603.0
    0.000612 1689.70850 1689.71228 1634.0
    0.000615 1688.20984 1688.21362 1626.0
    0.000567 1686.71533 1686.71899 1763.0
    0.000610 1685.22437 1685.22815 1640.0
    0.000575 1683.73743 1683.74121 1738.0
    0.000578 1682.25452 1682.25818 1731.0
    0.000640 1680.77515 1680.77893 1562.0
    0.000605 1679.29980 1679.30359 1652.0
    0.000620 1677.82837 1677.83203 1613.0
    0.000629 1676.36084 1676.36450 1590.0
    0.000602 1674.89673 1674.90039 1662.0
    0.000592 1673.43677 1673.44055 1689.0
    0.000611 1671.98059 1671.98425 1638.0
    0.000597 1670.52795 1670.53162 1675.0
    0.000579 1669.07935 1669.08301 1728.0
    0.000602 1667.63440 1667.63806 1660.0
    0.000576 1666.19312 1666.19678 1737.0
    0.000609 1664.75586 1664.75952 1643.0
    0.000589 1663.32214 1663.32581 1699.0
    0.000581 1661.89209 1661.89575 1722.0
    0.000588 1660.46594 1660.46960 1702.0
    0.000569 1659.04333 1659.04700 1759.0
    0.000546 1657.62463 1657.62830 1830.0
    0.000580 1656.20947 1656.21301 1724.0
    0.000554 1654.79797 1654.80151 1804.0
    0.000593 1653.39026 1653.39380 1685.0
    0.000626 1651.98608 1651.98962 1598.0
    0.000615 1650.58557 1650.58911 1627.0
    0.000598 1649.18872 1649.19226 1673.0
    0.000616 1647.79553 1647.79907 1623.0
    0.000623 1646.40588 1646.40942 1606.0
    0.000609 1645.02002 1645.02356 1641.0
    0.000585 1643.63757 1643.64111 1708.0
    0.000610 1642.25867 1642.26221 1639.0
    0.000605 1640.88367 1640.88708 1652.0
    0.000623 1639.51196 1639.51550 1606.0
    0.000612 1638.14380 1638.14734 1635.0
    0.000605 1636.77942 1636.78296 1652.0
    0.000602 1635.41833 1635.42188 1662.0
    0.000580 1634.06079 1634.06433 1725.0
    0.000606 1632.70703 1632.71057 1651.0
    0.000611 1631.35669 1631.36011 1638.0
    0.000586 1630.00952 1630.01306 1707.0
    0.000594 1628.66626 1628.66980 1683.0
    0.000587 1627.32642 1627.32983 1705.0
    0.000604 1625.98987 1625.99329 1657.0
    0.000595 1624.65686 1624.66040 1681.0
    0.000596 1623.32739 1623.33081 1679.0
    0.000569 1622.00122 1622.00464 1757.0
    0.000589 1620.67859 1641.99988 1698.0
    0.000576 1619.35938 1643.25818 1736.0
    0.000586 1618.04370 1655.58191 1706.0
    0.000600 1616.73132 1659.25989 1668.0
    0.000567 1615.42224 1664.01770 1763.0
    0.000568 1614.11682 1670.19214 1761.0
    0.000539 1612.81445 1678.26648 1856.0
    0.000549 1611.51563 1688.95068 1823.0
    0.000588 1610.22021 1703.32410 1702.0
    0.000567 1608.92810 1723.11572 1764.0
    0.000542 1607.63928 1751.35339 1845.0
    0.000516 1606.35400 1795.06775 1937.0
    0.000479 1605.07178 1877.55310 2086.0
    0.000425 1603.79297 2071.35205 2353.0
    0.000375 1602.51758 2520.31909 2670.0
    0.0002982 1601.24536 3350.34937 3353.0
    0.0002360 1599.97632 4443.14307 4238.0
    0.0001825 1598.71082 5616.85791 5478.0
    0.0001383 1597.44849 6736.59277 7231.0
    0.0001269 1596.18933 7380.06543 7878.0
    0.0001359 1594.93359 6990.41455 7361.0
    0.0001687 1593.68091 5718.94922 5929.0
    0.0002339 1592.43152 4288.26953 4276.0
    0.0003254 1591.18555 3067.57935 3073.0
    0.000434 1589.94263 2321.40894 2305.0
    0.000539 1588.70276 1973.89514 1855.0
    0.000590 1587.46631 1830.22473 1696.0
    0.000583 1586.23303 1762.43604 1714.0
    0.000627 1585.00305 1721.53674 1596.0
    0.000612 1583.77588 1693.13635 1634.0
    0.000586 1582.55212 1672.20886 1706.0
    0.000622 1581.33167 1656.21326 1609.0
    0.000608 1580.11401 1643.61951 1644.0
    0.000635 1578.89966 1633.45532 1576.0
    0.000613 1577.68848 1625.07373 1631.0
    0.000617 1576.48035 1618.02869 1621.0
    0.000642 1575.27527 1612.00781 1557.0
    0.000609 1574.07336 1606.78601 1641.0
    0.000652 1572.87463 1584.09058 1534.0
    0.000680 1571.67871 1581.71973 1470.0
    0.000639 1570.48621 1571.06470 1564.0
    0.000630 1569.29663 1569.94165 1587.0
    0.000633 1568.10999 1569.11597 1579.0
    0.000644 1566.92664 1568.05957 1554.0
    0.000652 1565.74609 1567.03210 1533.0
    0.000627 1564.56860 1566.04114 1596.0
    0.000684 1563.39429 1565.09790 1463.0
    0.000664 1562.22302 1564.21753 1506.0
    0.000660 1561.05444 1563.42273 1516.0
    0.000646 1559.88904 1562.74890 1547.0
    0.000639 1558.72681 1562.25305 1566.0
    0.000649 1557.56714 1562.03967 1540.0
    0.000635 1556.41077 1562.37292 1574.0
    0.000624 1555.25720 1564.13086 1602.0
    0.000618 1554.10681 1569.78516 1617.0
    0.000657 1552.95923 1583.61316 1521.0
    0.000633 1551.81445 1608.42554 1581.0
    0.000611 1550.67273 1639.65796 1636.0
    0.000632 1549.53394 1672.87817 1582.0
    0.000612 1548.39795 1701.10645 1635.0
    0.000613 1547.26501 1708.74060 1630.0
    0.000629 1546.13489 1691.97009 1589.0
    0.000630 1545.00757 1653.91296 1588.0
    0.000637 1543.88330 1619.38318 1569.0
    0.000651 1542.76184 1590.19153 1537.0
    0.000665 1541.64307 1574.17493 1504.0
    0.000662 1540.52734 1567.79529 1511.0
    0.000660 1539.41443 1566.28748 1515.0
    0.000671 1538.30420 1567.07825 1491.0
    0.000660 1537.19702 1569.46692 1515.0
    0.000662 1536.09265 1573.58228 1510.0
    0.000637 1534.99084 1579.99023 1570.0
    0.000668 1533.89197 1589.86841 1497.0
    0.000641 1532.79602 1606.23596 1559.0
    0.000657 1531.70264 1638.77527 1522.0
    0.000628 1530.61218 1714.06873 1593.0
    0.000539 1529.52454 1878.41309 1857.0
    0.000510 1528.43945 2166.01611 1962.0
    0.000459 1527.35730 2527.13794 2179.0
    0.000396 1526.27771 2898.32275 2525.0
    0.0003453 1525.20093 3203.76636 2896.0
    0.0003390 1524.12695 3264.95728 2950.0
    0.000365 1523.05554 3001.58545 2739.0
    0.000405 1521.98706 2600.55273 2470.0
    0.000506 1520.92114 2202.96899 1975.0
    0.000569 1519.85779 1891.75439 1758.0
    0.000635 1518.79736 1712.89185 1576.0
    0.000676 1517.73950 1629.12024 1480.0
    0.000678 1516.68420 1591.47681 1474.0
    0.000703 1515.63184 1571.49426 1423.0
    0.000633 1514.58203 1558.48364 1581.0
    0.000686 1513.53467 1549.04492 1458.0
    0.000649 1512.49011 1541.82825 1542.0
    0.000633 1511.44824 1536.10559 1580.0
    0.000600 1510.40894 1531.42993 1667.0
    0.000594 1509.37207 1527.51086 1684.0
    0.000574 1508.33813 1524.15234 1742.0
    0.000567 1507.30652 1521.21802 1763.0
    0.000622 1506.27771 1518.61230 1608.0
    0.000619 1505.25122 1509.53125 1615.0
    0.000654 1504.22742 1508.04199 1530.0
    0.000662 1503.20630 1506.62769 1511.0
    0.000662 1502.18762 1502.19092 1510.0
    0.000676 1501.17139 1501.17456 1480.0
    0.000670 1500.15796 1500.16113 1492.0
    0.000690 1499.14697 1499.15015 1450.0
    0.000684 1498.13831 1498.14148 1463.0
    0.000676 1497.13245 1497.13562 1480.0
    0.000703 1496.12891 1496.13208 1422.0
    0.000696 1495.12793 1495.13123 1437.0
    0.000693 1494.12952 1494.13269 1443.0
    0.000648 1493.13342 1493.13660 1543.0
    0.000670 1492.14001 1492.14319 1493.0
    0.000658 1491.14893 1491.15210 1519.0
    0.000658 1490.16028 1490.16357 1519.0
    0.000686 1489.17419 1489.17737 1458.0
    0.000703 1488.19055 1488.19373 1422.0
    0.000691 1487.20935 1487.21252 1447.0
    0.000688 1486.23059 1486.23389 1453.0
    0.000711 1485.25415 1485.25732 1407.0
    0.000718 1484.28015 1484.28345 1393.0
    0.000695 1483.30872 1483.31189 1438.0
    0.000681 1482.33960 1482.34277 1468.0
    0.000681 1481.37268 1481.37598 1469.0
    0.000644 1480.40845 1480.41174 1552.0
    0.000691 1479.44653 1479.44971 1447.0
    0.000680 1478.48669 1478.48999 1471.0
    0.000734 1477.52966 1477.53284 1363.0
    0.000732 1476.57471 1476.57800 1367.0
    0.000710 1475.62219 1475.62537 1409.0
    0.000723 1474.67200 1474.67517 1383.0
    0.000687 1473.72412 1473.72742 1455.0
    0.000680 1472.77856 1472.78174 1470.0
    0.000726 1471.83545 1471.83862 1378.0
    0.000723 1470.89453 1470.89771 1384.0
    0.000695 1469.95581 1469.95911 1439.0
    0.000717 1469.01965 1469.02283 1394.0
    0.000719 1468.08569 1468.08887 1390.0
    0.000695 1467.15393 1467.15710 1439.0
    0.000697 1466.22449 1466.22766 1434.0
    0.000680 1465.29724 1465.30054 1470.0
    0.000711 1464.37244 1464.37573 1406.0
    0.000670 1463.44971 1463.45288 1493.0
    0.000706 1462.52930 1462.53259 1416.0
    0.000696 1461.61121 1461.61450 1436.0
    0.000752 1460.69519 1460.69849 1329.0
    0.000735 1459.78149 1459.78467 1361.0
    0.000712 1458.87000 1458.87329 1404.0
    0.000732 1457.96069 1457.96399 1366.0
    0.000727 1457.05359 1457.05688 1375.0
    0.000737 1456.14880 1456.15198 1357.0
    0.000704 1455.24609 1455.24939 1421.0
    0.000669 1454.34546 1454.34875 1495.0
    0.000643 1453.44727 1453.45056 1555.0
    0.000642 1452.55103 1452.55432 1557.0
    0.000582 1451.65698 1451.66028 1719.0
    0.000596 1450.76526 1450.76843 1679.0
    0.000555 1449.87549 1449.87878 1801.0
    0.000535 1448.98779 1448.99109 1870.0
    0.000573 1448.10242 1448.10571 1744.0
    0.000593 1447.21912 1447.22241 1686.0
    0.000649 1446.33777 1446.34106 1540.0
    0.000662 1445.45886 1445.46216 1510.0
    0.000701 1444.58191 1444.58521 1426.0
    0.000714 1443.70703 1443.71033 1401.0
    0.000711 1442.83423 1442.83752 1407.0
    0.000701 1441.96350 1441.96680 1427.0
    0.000689 1441.09485 1441.09827 1451.0
    0.000701 1440.22827 1440.23157 1426.0
    0.000687 1439.36377 1439.36707 1456.0
    0.000703 1438.50134 1438.50464 1423.0
    0.000738 1437.64087 1437.64417 1355.0
    0.000694 1436.78259 1436.78589 1441.0
    0.000741 1435.92627 1435.92969 1349.0
    0.000692 1435.07190 1435.07520 1445.0
    0.000699 1434.21960 1434.22290 1431.0
    0.000707 1433.36951 1433.37280 1415.0
    0.000682 1432.52124 1432.52454 1466.0
    0.000706 1431.67480 1431.95618 1417.0
    0.000718 1430.83069 1431.14392 1393.0
    0.000743 1429.98840 1430.33948 1345.0
    0.000740 1429.14795 1429.69043 1351.0
    0.000763 1428.30981 1428.92419 1310.0
    0.000749 1427.47339 1428.17554 1335.0
    0.000725 1426.63904 1427.44922 1379.0
    0.000737 1425.80652 1426.75244 1357.0
    0.000737 1424.97607 1426.09521 1357.0
    0.000696 1424.14746 1425.49316 1436.0
    0.000752 1423.32092 1424.97095 1329.0
    0.000759 1422.49622 1424.57019 1318.0
    0.000719 1421.67346 1424.38025 1391.0
    0.000716 1420.85266 1434.16504 1397.0
    0.000733 1420.03369 1436.95593 1364.0
    0.000713 1419.21667 1443.56982 1403.0
    0.000710 1418.40137 1461.74817 1408.0
    0.000722 1417.58813 1481.84595 1385.0
    0.000711 1416.77686 1505.47229 1406.0
    0.000690 1415.96729 1525.02185 1449.0
    0.000703 1415.15955 1532.49756 1422.0
    0.000728 1414.35388 1525.22192 1374.0
    0.000703 1413.54993 1513.83459 1423.0
    0.000733 1412.74780 1505.41919 1365.0
    0.000765 1411.94763 1503.26599 1308.0
    0.000722 1411.14917 1513.20996 1385.0
    0.000688 1410.35254 1540.75464 1454.0
    0.000639 1409.55786 1604.95837 1564.0
    0.000564 1408.76489 1761.81177 1772.0
    0.000484 1407.97375 2102.13232 2064.0
    0.000370 1407.18445 2668.97021 2702.0
    0.0002841 1406.39697 3333.20557 3520.0
    0.0002199 1405.61108 3951.67798 4548.0
    0.0001979 1404.82727 4272.21191 5052.0
    0.0002147 1404.04517 4037.40112 4658.0
    0.0002545 1403.26453 3530.31567 3930.0
    0.0002990 1402.48596 3029.64502 3345.0
    0.000382 1401.70923 2547.10254 2619.0
    0.000510 1400.93396 2187.84595 1960.0
    0.000568 1400.16052 1951.25549 1761.0
    0.000615 1399.38892 1795.57324 1626.0
    0.000656 1398.61914 1683.08643 1524.0
    0.000682 1397.85095 1594.03589 1466.0
    0.000717 1397.08435 1534.32068 1395.0
    0.000703 1396.31970 1500.91663 1423.0
    0.000756 1395.55664 1484.43933 1323.0
    0.000723 1394.79517 1477.53882 1383.0
    0.000736 1394.03564 1476.88318 1359.0
    0.000720 1393.27771 1482.38489 1388.0
    0.000730 1392.52148 1498.11450 1370.0
    0.000697 1391.76685 1539.80579 1434.0
    0.000665 1391.01379 1647.28577 1504.0
    0.000604 1390.26270 1867.40698 1655.0
    0.000546 1389.51306 2229.21216 1833.0
    0.000460 1388.76514 2622.31030 2176.0
    0.000385 1388.01892 2958.93506 2598.0
    0.000361 1387.27417 3051.50464 2770.0
    0.000406 1386.53113 2808.16235 2463.0
    0.000464 1385.78979 2457.27222 2155.0
    0.000509 1385.04993 2111.54712 1964.0
    0.000585 1384.31189 1798.58875 1708.0
    0.000707 1383.57544 1594.75879 1414.0
    0.000752 1382.84033 1495.27771 1329.0
    0.000729 1382.10693 1452.99927 1371.0
    0.000713 1381.37537 1432.84009 1402.0
    0.000737 1380.64526 1420.57495 1357.0
    0.000778 1379.91663 1411.94800 1285.0
    0.000762 1379.18970 1405.48535 1313.0
    0.000770 1378.46423 1400.45081 1298.0
    0.000733 1377.74023 1396.40430 1365.0
    0.000773 1377.01807 1393.06567 1294.0
    0.000735 1376.29736 1390.24573 1360.0
    0.000710 1375.57813 1387.81616 1408.0
    0.000714 1374.86047 1407.85632 1400.0
    0.000710 1374.14429 1402.66162 1408.0
    0.000737 1373.42981 1404.44568 1356.0
    0.000683 1372.71667 1418.26501 1465.0
    0.000717 1372.00513 1419.98389 1394.0
    0.000664 1371.29517 1425.91162 1507.0
    0.000706 1370.58655 1433.33093 1417.0
    0.000674 1369.87939 1442.72583 1484.0
    0.000715 1369.17407 1454.79041 1399.0
    0.000665 1368.46985 1470.57141 1503.0
    0.000646 1367.76733 1491.67114 1548.0
    0.000614 1367.06628 1520.68787 1629.0
    0.000564 1366.36670 1595.09241 1773.0
    0.000527 1365.66833 1665.03052 1899.0
    0.000460 1364.97180 1812.98352 2172.0
    0.000378 1364.27661 2117.69360 2649.0
    0.0003165 1363.58276 2787.65430 3160.0
    0.0002349 1362.89038 3976.12573 4258.0
    0.0001766 1362.19946 5445.53271 5664.0
    0.0001381 1361.50989 6719.47217 7241.0
    0.0001298 1360.82202 7370.78125 7706.0
    0.0001384 1360.13538 6854.91846 7224.0
    0.0001639 1359.45007 5739.33496 6101.0
    0.0002061 1358.76636 4621.50977 4852.0
    0.0002772 1358.08398 3551.22949 3608.0
    0.000354 1357.40283 2823.48389 2821.0
    0.000386 1356.72339 2626.99951 2590.0
    0.000360 1356.04517 2998.59912 2779.0
    0.0002847 1355.36841 3981.12134 3512.0
    0.0002157 1354.69287 5451.85059 4637.0
    0.0001602 1354.01868 6858.99463 6242.0
    0.0001373 1353.34607 7808.76758 7284.0
    0.0001371 1352.67468 7697.00635 7295.0
    0.0001558 1352.00464 6630.73584 6420.0
    0.0001930 1351.33606 5389.08545 5181.0
    0.0002502 1350.66870 4122.56055 3997.0
    0.0003421 1350.00269 3029.18921 2923.0
    0.000472 1349.33813 2333.28394 2118.0
    0.000561 1348.67480 1974.82507 1784.0
    0.000603 1348.01282 1788.13586 1658.0
    0.000616 1347.35217 1714.56348 1623.0
    0.000621 1346.69275 1675.00757 1610.0
    0.000613 1346.03467 1690.75037 1631.0
    0.000541 1345.37805 1790.67847 1847.0
    0.000469 1344.72266 2077.29932 2132.0
    0.000368 1344.06836 2665.50610 2720.0
    0.0002675 1343.41553 3499.73511 3739.0
    0.0002151 1342.76404 4316.21484 4648.0
    0.0001797 1342.11353 4824.15137 5566.0
    0.0001892 1341.46460 4652.82178 5285.0
    0.0002210 1340.81689 3962.33838 4524.0
    0.0002687 1340.17029 3289.78052 3721.0
    0.000365 1339.52502 2610.67847 2737.0
    0.000483 1338.88098 2018.46338 2070.0
    0.000598 1338.23816 1680.06030 1671.0
    0.000663 1337.59680 1527.68567 1508.0
    0.000712 1336.95642 1463.63855 1404.0
    0.000654 1336.31750 1431.01721 1529.0
    0.000638 1335.67957 1410.16504 1567.0
    0.000659 1335.04285 1395.32361 1517.0
    0.000653 1334.40759 1384.24072 1531.0
    0.000628 1333.77344 1375.68005 1592.0
    0.000678 1333.14038 1368.88721 1474.0
    0.000647 1332.50867 1363.37073 1546.0
    0.000644 1331.87793 1358.79846 1553.0
    0.000646 1331.24854 1354.94116 1549.0
    0.000623 1330.62036 1351.63672 1605.0
    0.000585 1329.99329 1337.56030 1710.0
    0.000597 1329.36731 1336.10266 1675.0
    0.000602 1328.74268 1334.77637 1660.0
    0.000629 1328.11914 1328.12317 1590.0
    0.000675 1327.49670 1327.50061 1481.0
    0.000690 1326.87561 1326.87952 1450.0
    0.000750 1326.25549 1326.25940 1334.0
    0.000741 1325.63660 1325.64050 1350.0
    0.000781 1325.01880 1325.02283 1281.0
    0.000797 1324.40210 1324.40601 1255.0
    0.000760 1323.78650 1323.79041 1315.0
    0.000792 1323.17224 1323.17627 1263.0
    0.000784 1322.55896 1322.56287 1275.0
    0.000791 1321.94666 1321.95068 1265.0
    0.000805 1321.33569 1321.33972 1242.0
    0.000804 1320.72571 1320.72961 1244.0
    0.000843 1320.11694 1320.12097 1186.0
    0.000795 1319.50916 1319.51318 1258.0
    0.000800 1318.90247 1318.90637 1250.0
    0.000755 1318.29688 1318.30090 1324.0
    0.000841 1317.69238 1317.69641 1189.0
    0.000805 1317.08887 1317.09290 1242.0
    0.000851 1316.48657 1316.49060 1175.0
    0.000767 1315.88538 1315.88940 1304.0
    0.000830 1315.28503 1315.28918 1205.0
    0.000813 1314.68591 1314.68994 1230.0
    0.000835 1314.08789 1314.09192 1197.0
    0.000807 1313.49072 1313.49475 1239.0
    0.000759 1312.89478 1312.89880 1318.0
    0.000730 1312.29980 1312.30383 1369.0
    0.000687 1311.70581 1311.70996 1456.0
    0.000637 1311.11304 1311.11707 1569.0
    0.000591 1310.52112 1310.52515 1692.0
    0.000531 1309.93005 1309.93420 1885.0
    0.000455 1309.34033 1309.34448 2197.0
    0.000412 1308.75146 1308.75562 2429.0
    0.000394 1308.16357 1308.16772 2541.0
    0.000408 1307.57690 1307.58093 2448.0
    0.000422 1306.99097 1306.99512 2372.0
    0.000476 1306.40613 1306.41028 2101.0
    0.000498 1305.82239 1305.82654 2010.0
    0.000557 1305.23938 1305.24353 1795.0
    0.000624 1304.65759 1304.66174 1602.0
    0.000670 1304.07678 1304.08081 1493.0
    0.000715 1303.49658 1303.50085 1399.0
    0.000709 1302.91785 1302.92200 1411.0
    0.000708 1302.33984 1302.34399 1413.0
    0.000736 1301.76270 1301.76697 1359.0
    0.000714 1301.18665 1314.44189 1400.0
    0.000752 1300.61145 1315.39978 1329.0
    0.000729 1300.03723 1316.64038 1372.0
    0.000736 1299.46399 1324.85181 1359.0
    0.000743 1298.89172 1327.66931 1345.0
    0.000692 1298.32031 1331.21838 1446.0
    0.000753 1297.74988 1335.72473 1328.0
    0.000707 1297.18030 1341.51172 1414.0
    0.000654 1296.61157 1349.04980 1529.0
    0.000682 1296.04395 1359.04297 1466.0
    0.000662 1295.47717 1501.32715 1510.0
    0.000615 1294.91125 1542.73840 1627.0
    0.000565 1294.34631 1599.74292 1771.0
    0.000536 1293.78210 1749.49829 1865.0
    0.000465 1293.21887 1909.71643 2149.0
    0.000394 1292.65662 2214.87964 2539.0
    0.0003155 1292.09509 2779.66016 3170.0
    0.0002266 1291.53455 3664.45703 4414.0
    0.0001704 1290.97498 4742.34229 5867.0
    0.0001395 1290.41614 6134.92578 7171.0
    0.0001128 1289.85803 8507.53418 8864.0
    0.0000838 1289.30115 12348.85254 11931.0
    0.0000606 1288.74487 16638.21875 16503.0
    0.0000516 1288.18958 19480.11914 19372.0
    0.0000567 1287.63501 19190.36133 17643.0
    0.0000708 1287.08130 16059.12305 14117.0
    0.0000865 1286.52856 12752.93457 11565.0
    0.0001198 1285.97656 9570.86914 8345.0
    0.0001926 1285.42529 6248.42676 5191.0
    0.0003214 1284.87512 3855.69507 3111.0
    0.000470 1284.32556 2650.17163 2129.0
    0.000539 1283.77686 2171.19873 1854.0
    0.000575 1283.22900 2002.17004 1738.0
    0.000579 1282.68201 1948.23071 1727.0
    0.000552 1282.13574 1920.60852 1813.0
    0.000569 1281.59033 1873.18066 1756.0
    0.000601 1281.04565 1786.51343 1665.0
    0.000611 1280.50171 1695.68958 1636.0
    0.000664 1279.95886 1604.37854 1507.0
    0.000702 1279.41650 1526.91406 1425.0
    0.000736 1278.87500 1463.00464 1359.0
    0.000747 1278.33447 1302.91492 1338.0
    0.000771 1277.79456 1291.82825 1297.0
    0.000805 1277.25525 1286.87732 1242.0
    0.000752 1276.71704 1284.01135 1330.0
    0.000765 1276.17944 1281.95789 1307.0
    0.000723 1275.64258 1280.34338 1383.0
    0.000702 1275.10657 1276.90039 1424.0
    0.000709 1274.57104 1276.04993 1411.0
    0.000730 1274.03662 1275.27686 1369.0
    0.000746 1273.50281 1273.50720 1341.0
    0.000735 1272.96973 1272.97412 1360.0
    0.000790 1272.43738 1272.44177 1266.0
    0.000839 1271.90576 1271.91016 1192.0
    0.000818 1271.37476 1271.37927 1222.0
    0.000834 1270.84473 1270.84924 1199.0
    0.000821 1270.31531 1270.31970 1218.0
    0.000787 1269.78650 1269.79102 1270.0
    0.000754 1269.25867 1269.26306 1327.0
    0.000747 1268.73120 1268.73572 1339.0
    0.000786 1268.20459 1268.20911 1272.0
    0.000796 1267.67883 1267.68335 1256.0
    0.000759 1267.15369 1267.15820 1318.0
    0.000768 1266.62915 1266.63367 1302.0
    0.000788 1266.10547 1266.10999 1269.0
    0.000798 1265.58240 1265.58691 1253.0
    0.000831 1265.05994 1265.06445 1203.0
    0.000837 1264.53821 1264.54272 1195.0
    0.000839 1264.01721 1264.02173 1192.0
    0.000859 1263.49683 1263.50134 1164.0
    0.000880 1262.97717 1262.98169 1137.0
    0.000883 1262.45813 1262.46265 1133.0
    0.000844 1261.93970 1261.94421 1185.0
    0.000855 1261.42200 1261.42664 1170.0
    0.000838 1260.90503 1260.90955 1194.0
    0.000829 1260.38855 1260.39307 1207.0
    0.000857 1259.87280 1259.87744 1167.0
    0.000831 1259.35767 1259.36230 1204.0
    0.000878 1258.84338 1258.84790 1139.0
    0.000861 1258.32947 1258.33398 1161.0
    0.000881 1257.81628 1257.82092 1135.0
    0.000867 1257.30383 1257.30835 1154.0
    0.000794 1256.79187 1256.79639 1260.0
    0.000859 1256.28052 1256.28503 1164.0
    0.000853 1255.76990 1255.77454 1173.0
    0.000808 1255.25989 1255.26440 1238.0
    0.000826 1254.75037 1254.75488 1210.0
    0.000825 1254.24158 1254.24622 1212.0
    0.000775 1253.73328 1253.73792 1290.0
    0.000797 1253.22559 1253.23022 1254.0
    0.000858 1252.71863 1252.72327 1166.0
    0.000853 1252.21228 1252.21692 1173.0
    0.000857 1251.70642 1251.71106 1167.0
    0.000846 1251.20117 1251.20581 1182.0
    0.000803 1250.69653 1250.70117 1246.0
    0.000807 1250.19238 1250.19702 1239.0
    0.000762 1249.68896 1249.69360 1312.0
    0.000728 1249.18604 1249.19067 1373.0
    0.000709 1248.68372 1248.68835 1411.0
    0.000697 1248.18201 1248.18665 1434.0
    0.000718 1247.68079 1247.68542 1393.0
    0.000760 1247.17993 1247.18469 1316.0
    0.000758 1246.68005 1246.68469 1320.0
    0.000758 1246.18054 1246.18518 1319.0
    0.000807 1245.68152 1245.68628 1239.0
    0.000861 1245.18311 1245.18787 1161.0
    0.000816 1244.68518 1244.68994 1225.0
    0.000855 1244.18799 1248.33997 1170.0
    0.000772 1243.69116 1248.30286 1295.0
    0.000762 1243.19482 1248.34668 1313.0
    0.000724 1242.69922 1248.49194 1381.0
    0.000788 1242.20398 1250.99622 1269.0
    0.000790 1241.70923 1251.69153 1266.0
    0.000796 1241.21521 1252.64795 1257.0
    0.000799 1240.72156 1253.94849 1251.0
    0.000809 1240.22839 1255.71143 1236.0
    0.000822 1239.73584 1258.11084 1216.0
    0.000786 1239.24377 1261.41321 1273.0
    0.000838 1238.75220 1266.04041 1193.0
    0.000845 1238.26123 1272.70764 1184.0
    0.000797 1237.77063 1282.91138 1255.0
    0.000796 1237.28052 1301.15125 1257.0
    0.000761 1236.79102 1342.76233 1314.0
    0.000710 1236.30200 1446.50537 1409.0
    0.000618 1235.81323 1666.42151 1617.0
    0.000494 1235.32532 2000.00830 2023.0
    0.000431 1234.83765 2302.04224 2319.0
    0.000407 1234.35059 2420.62598 2455.0
    0.000451 1233.86389 2299.15576 2217.0
    0.000504 1233.37769 2102.02783 1985.0
    0.000522 1232.89209 1934.14417 1916.0
    0.000571 1232.40674 1791.07996 1750.0
    0.000693 1231.92200 1584.87878 1444.0
    0.000741 1231.43774 1449.30945 1349.0
    0.000753 1230.95386 1415.72632 1328.0
    0.000752 1230.47034 1400.11426 1329.0
    0.000713 1229.98755 1402.54236 1402.0
    0.000739 1229.50500 1414.06274 1353.0
    0.000736 1229.02295 1432.97449 1359.0
    0.000743 1228.54138 1459.97119 1345.0
    0.000708 1228.06030 1497.08057 1412.0
    0.000722 1227.57947 1550.22192 1386.0
    0.000683 1227.09924 1620.98157 1465.0
    0.000665 1226.61938 1722.55774 1503.0
    0.000584 1226.14001 1880.65820 1711.0
    0.000476 1225.66101 2173.96851 2103.0
    0.000368 1225.18237 2815.68286 2720.0
    0.0002477 1224.70422 4246.61816 4037.0
    0.0001607 1224.22656 6873.26514 6224.0
    0.0001045 1223.74915 10248.06836 9573.0
    0.0000810 1223.27234 12498.23145 12343.0
    0.0000798 1222.79590 12678.80957 12531.0
    0.0000960 1222.31970 11194.41406 10418.0
    0.0001126 1221.84399 9517.04297 8882.0
    0.0001322 1221.36877 7824.27100 7567.0
    0.0001842 1220.89392 5786.48730 5430.0
    0.0002848 1220.41943 3925.68921 3511.0
    0.000378 1219.94531 2786.72437 2645.0
    0.000415 1219.47156 2271.90283 2407.0
    0.000397 1218.99829 2149.75220 2521.0
    0.000382 1218.52539 2108.63232 2621.0
    0.000396 1218.05286 2083.51392 2523.0
    0.000428 1217.58069 2086.23901 2336.0
    0.000459 1217.10889 2097.76025 2178.0
    0.000472 1216.63733 2096.60474 2119.0
    0.000521 1216.16638 2028.85022 1920.0
    0.000617 1215.69580 1907.46887 1622.0
    0.000647 1215.22546 1813.81335 1545.0
    0.000658 1214.75549 1759.97937 1520.0
    0.000646 1214.28589 1658.97510 1548.0
    0.000629 1213.81653 1644.92639 1590.0
    0.000576 1213.34778 1682.32715 1736.0
    0.000535 1212.87927 1789.62000 1868.0
    0.000462 1212.41113 1990.74585 2166.0
    0.000383 1211.94336 2479.83105 2611.0
    0.0002664 1211.47583 3459.76685 3754.0
    0.0001948 1211.00854 5102.41406 5134.0
    0.0001445 1210.54187 7063.39111 6919.0
    0.0001173 1210.07532 8301.13086 8524.0
    0.0001157 1209.60925 8313.22559 8645.0
    0.0001337 1209.14355 7435.44385 7479.0
    0.0001543 1208.67798 6459.99268 6480.0
    0.0001893 1208.21277 5422.72461 5283.0
    0.0002418 1207.74805 4175.92529 4135.0
    0.0003467 1207.28357 3034.09155 2884.0
    0.000468 1206.81946 2281.60425 2136.0
    0.000601 1206.35559 1870.37952 1665.0
    0.000647 1205.89197 1660.91577 1545.0
    0.000651 1205.42883 1546.60229 1536.0
    0.000618 1204.96594 1474.53992 1619.0
    0.000652 1204.50330 1423.95203 1533.0
    0.000676 1204.04102 1386.39783 1480.0
    0.000710 1203.57898 1358.15186 1409.0
    0.000678 1203.11719 1335.58997 1476.0
    0.000746 1202.65588 1317.54065 1340.0
    0.000790 1202.19470 1303.11377 1266.0
    0.000791 1201.73389 1291.02063 1264.0
    0.000819 1201.27344 1235.81616 1221.0
    0.000802 1200.81311 1231.70325 1247.0
    0.000778 1200.35315 1228.27173 1286.0
    0.000780 1199.89355 1225.40979 1282.0
    0.000810 1199.43408 1201.96216 1234.0
    0.000838 1198.97498 1202.04553 1193.0
    0.000841 1198.51624 1202.32666 1189.0
    0.000797 1198.05762 1202.92078 1255.0
    0.000823 1197.59924 1204.09399 1215.0
    0.000797 1197.14124 1206.70093 1254.0
    0.000840 1196.68347 1213.44495 1190.0
    0.000829 1196.22595 1230.08215 1207.0
    0.000825 1195.76880 1262.19006 1212.0
    0.000821 1195.31177 1302.90796 1218.0
    0.000832 1194.85510 1378.68445 1202.0
    0.000804 1194.39868 1381.86389 1244.0
    0.000826 1193.94238 1370.48328 1211.0
    0.000797 1193.48645 1389.89453 1254.0
    0.000781 1193.03076 1392.53552 1281.0
    0.000778 1192.57520 1395.44324 1286.0
    0.000740 1192.12012 1409.97180 1351.0
    0.000709 1191.66504 1453.92529 1411.0
    0.000596 1191.21033 1561.13953 1679.0
    0.000489 1190.75586 1829.86316 2046.0
    0.000355 1190.30164 2435.70996 2814.0
    0.0002395 1189.84753 3460.57373 4175.0
    0.0001750 1189.39380 4523.57520 5715.0
    0.0001612 1188.94019 5034.36621 6202.0
    0.0001767 1188.48682 4804.06006 5658.0
    0.0001953 1188.03381 4523.75488 5121.0
    0.0001840 1187.58081 4719.64551 5434.0
    0.0001720 1187.12817 5196.22705 5814.0
    0.0001677 1186.67578 5531.37891 5964.0
    0.0001800 1186.22351 5468.75732 5557.0
    0.0001979 1185.77136 4981.66260 5053.0
    0.0002143 1185.31970 4364.22168 4667.0
    0.0002267 1184.86804 3864.19678 4412.0
    0.0002513 1184.41650 3327.97534 3980.0
    0.0003051 1183.96545 2673.25610 3278.0
    0.000368 1183.51440 2100.99976 2721.0
    0.000452 1183.06360 1735.75806 2212.0
    0.000510 1182.61304 1538.83313 1959.0
    0.000589 1182.16260 1436.89868 1697.0
    0.000661 1181.71252 1378.76013 1513.0
    0.000707 1181.26245 1340.46057 1414.0
    0.000763 1180.81262 1312.74976 1310.0
    0.000793 1180.36316 1291.71741 1261.0
    0.000858 1179.91357 1275.27417 1166.0
    0.000833 1179.46436 1262.12451 1201.0
    0.000898 1179.01538 1251.41235 1113.0
    0.000903 1178.56641 1242.53625 1107.0
    0.000924 1178.11768 1235.07861 1082.0
    0.000898 1177.66919 1199.14600 1114.0
    0.000863 1177.22083 1196.36829 1159.0
    0.000905 1176.77258 1193.95349 1105.0
    0.000882 1176.32471 1176.32996 1134.0
    0.000946 1175.87683 1175.88208 1057.0
    0.000890 1175.42920 1175.43445 1123.0
    0.000923 1174.98169 1174.98694 1083.0
    0.000911 1174.53442 1174.53967 1098.0
    0.000869 1174.08716 1174.09241 1151.0
    0.000903 1173.64026 1173.64551 1107.0
    0.000917 1173.19336 1173.19861 1090.0
    0.000895 1172.74670 1172.75195 1117.0
    0.000824 1172.30017 1172.30542 1214.0
    0.000803 1171.85376 1171.85901 1246.0
    0.000806 1171.40747 1171.41272 1241.0
    0.000773 1170.96143 1170.96680 1293.0
    0.000763 1170.51550 1170.52075 1310.0
    0.000732 1170.06970 1170.07507 1366.0
    0.000698 1169.62402 1169.62939 1432.0
    0.000710 1169.17859 1169.18384 1409.0
    0.000744 1168.73328 1168.73853 1344.0
    0.000764 1168.28796 1168.29333 1309.0
    0.000779 1167.84290 1167.84827 1283.0
    0.000803 1167.39807 1167.40332 1245.0
    0.000857 1166.95313 1166.95850 1167.0
    0.000850 1166.50842 1166.51367 1177.0
    0.000898 1166.06396 1166.06921 1113.0
    0.000876 1165.61951 1165.62488 1141.0
    0.000943 1165.17517 1165.18054 1060.0
    0.000901 1164.73108 1164.73645 1110.0
    0.000887 1164.28699 1164.29236 1128.0
    0.000942 1163.84302 1163.84839 1062.0
    0.000915 1163.39929 1163.40466 1093.0
    0.000880 1162.95557 1162.96094 1136.0
    0.000884 1162.51196 1162.51733 1131.0
    0.000884 1162.06860 1164.37598 1131.0
    0.000924 1161.62524 1164.19360 1082.0
    0.000856 1161.18201 1164.05823 1168.0
    0.000796 1160.73889 1163.98181 1257.0
    0.000710 1160.29590 1165.16064 1408.0
    0.000733 1159.85303 1165.39160 1365.0
    0.000698 1159.41028 1165.77405 1432.0
    0.000727 1158.96753 1166.35718 1376.0
    0.000791 1158.52490 1167.21228 1264.0
    0.000787 1158.08252 1181.60437 1271.0
    0.000808 1157.64001 1184.84241 1237.0
    0.000864 1157.19788 1189.13965 1158.0
    0.000904 1156.75562 1195.03308 1106.0
    0.000898 1156.31348 1210.44324 1113.0
    0.000928 1155.87158 1226.15930 1078.0
    0.000848 1155.42969 1258.15344 1179.0
    0.000810 1154.98779 1325.78418 1235.0
    0.000728 1154.54614 1446.86060 1373.0
    0.000641 1154.10449 1598.34863 1560.0
    0.000596 1153.66284 1691.98132 1679.0
    0.000631 1153.22144 1683.97070 1584.0
    0.000652 1152.78003 1630.18665 1534.0
    0.000656 1152.33862 1613.91467 1525.0
    0.000661 1151.89746 1627.86658 1514.0
    0.000629 1151.45630 1677.70532 1590.0
    0.000592 1151.01514 1854.08374 1690.0
    0.000481 1150.57422 2264.82422 2081.0
    0.000367 1150.13330 2868.25391 2723.0
    0.0003038 1149.69250 3333.18628 3292.0
    0.0002943 1149.25171 3365.57275 3398.0
    0.0003204 1148.81091 3062.67993 3121.0
    0.0003440 1148.37024 2790.97510 2907.0
    0.000369 1147.92981 2574.01807 2713.0
    0.000411 1147.48926 2266.65039 2435.0
    0.000511 1147.04883 1885.39856 1956.0
    0.000625 1146.60852 1584.59448 1599.0
    0.000704 1146.16809 1406.10217 1420.0
    0.000806 1145.72791 1314.15271 1241.0
    0.000852 1145.28772 1264.36047 1174.0
    0.000882 1144.84753 1236.77930 1134.0
    0.000959 1144.40747 1218.30798 1043.0
    0.000984 1143.96741 1204.87219 1016.0
    0.000933 1143.52734 1193.53711 1072.0
    0.000950 1143.08752 1185.63843 1053.0
    0.000907 1142.64758 1179.30701 1103.0
    0.000887 1142.20776 1174.13074 1128.0
    0.000920 1141.76807 1169.82446 1087.0
    0.000974 1141.32825 1152.20227 1027.0
    0.000988 1140.88855 1150.45752 1012.0
    0.001020 1140.44897 1148.93420 980.0
    0.000989 1140.00940 1147.58459 1011.0
    0.000996 1139.56982 1139.57520 1004.0
    0.001005 1139.13025 1139.13574 995.0
    0.000988 1138.69080 1138.69629 1012.0
    0.001016 1138.25134 1138.25671 984.0
    0.000996 1137.81201 1137.81750 1004.0
    0.000970 1137.37256 1137.37805 1031.0
    0.001019 1136.93335 1136.93872 981.0
    0.000996 1136.49402 1136.49951 1004.0
    0.000982 1136.05469 1136.06018 1018.0
    0.001003 1135.61548 1135.62085 997.0
    0.000965 1135.17639 1135.18176 1036.0
    0.001049 1134.73718 1134.74255 953.0
    0.001053 1134.29797 1134.30347 950.0
    0.001018 1133.85889 1133.86438 982.0
    0.001043 1133.41968 1133.42517 959.0
    0.001015 1132.98071 1132.98621 985.0
    0.001066 1132.54175 1132.54712 938.0
    0.001032 1132.10266 1132.10803 969.0
    0.000994 1131.66370 1131.66907 1006.0
    0.001006 1131.22473 1132.48035 994.0
    0.001062 1130.78564 1132.18445 942.0
    0.001038 1130.34680 1131.91431 963.0
    0.000978 1129.90784 1131.67700 1023.0
    0.000947 1129.46899 1132.10950 1056.0
    0.000947 1129.03003 1132.03967 1056.0
    0.000921 1128.59119 1132.05359 1086.0
    0.000938 1128.15222 1132.17932 1066.0
    0.000788 1127.71350 1132.45667 1269.0
    0.000765 1127.27454 1132.94592 1307.0
    0.000816 1126.83569 1133.74011 1225.0
    0.000813 1126.39697 1134.98962 1230.0
    0.000840 1125.95813 1136.96326 1191.0
    0.000891 1125.51917 1140.28516 1122.0
    0.001007 1125.08044 1147.05481 993.0
    0.000968 1124.64160 1164.37134 1033.0
    0.000923 1124.20276 1208.14978 1084.0
    0.000887 1123.76404 1293.67834 1128.0
    0.000846 1123.32520 1398.70007 1182.0
    0.000824 1122.88635 1446.96716 1213.0
    0.000769 1122.44763 1408.81555 1300.0
    0.000798 1122.00879 1347.05273 1253.0
    0.000802 1121.57007 1321.99731 1247.0
    0.000708 1121.13123 1301.83435 1412.0
    0.000674 1120.69226 1253.73010 1483.0
    0.000696 1120.25354 1196.02014 1436.0
    0.000769 1119.81470 1157.92139 1300.0
    0.000807 1119.37585 1139.86633 1239.0
    0.000810 1118.93713 1132.18860 1234.0
    0.000805 1118.49817 1128.28931 1243.0
    0.000894 1118.05920 1125.73682 1119.0
    0.000847 1117.62048 1123.82996 1181.0
    0.000912 1117.18152 1122.31494 1096.0
    0.000876 1116.74268 1121.06165 1142.0
    0.000813 1116.30383 1119.99060 1230.0
    0.000844 1115.86487 1119.05042 1185.0
    0.000837 1115.42590 1118.20728 1195.0
    0.000889 1114.98694 1117.43750 1125.0
    0.000903 1114.54797 1115.50635 1107.0
    0.000873 1114.10901 1114.95435 1146.0
    0.000922 1113.66992 1114.42126 1085.0
    0.000905 1113.23096 1113.90308 1105.0
    0.000947 1112.79175 1112.79724 1056.0
    0.000954 1112.35278 1112.35828 1048.0
    0.000987 1111.91370 1111.91919 1013.0
    0.001003 1111.47461 1111.47998 997.0
    0.000992 1111.03552 1128.72083 1008.0
    0.001004 1110.59619 1130.31641 996.0
    0.001003 1110.15710 1133.85144 997.0
    0.000989 1109.71790 1136.46143 1011.0
    0.000976 1109.27869 1148.47058 1025.0
    0.000919 1108.83948 1153.52747 1088.0
    0.000877 1108.40015 1160.61658 1140.0
    0.000867 1107.96069 1168.68286 1154.0
    0.000863 1107.52148 1179.03149 1159.0
    0.000883 1107.08203 1192.57324 1133.0
    0.000883 1106.64258 1210.71143 1132.0
    0.000855 1106.20325 1235.72864 1170.0
    0.000892 1105.76367 1271.73645 1121.0
    0.000824 1105.32410 1328.54297 1213.0
    0.000733 1104.88464 1439.78882 1365.0
    0.000657 1104.44507 1717.55261 1523.0
    0.000484 1104.00549 2403.17529 2065.0
    0.0003207 1103.56580 3701.76172 3118.0
    0.0002334 1103.12622 5230.03223 4284.0
    0.0001931 1102.68640 5830.81055 5180.0
    0.0002034 1102.24670 5206.63086 4917.0
    0.0002537 1101.80688 4397.85840 3941.0
    0.0002753 1101.36694 4147.71680 3633.0
    0.0002887 1100.92712 3903.23022 3464.0
    0.0003296 1100.48718 3228.80371 3034.0
    0.000456 1100.04724 2426.44434 2194.0
    0.000563 1099.60730 1915.67969 1775.0
    0.000591 1099.16724 1750.67908 1691.0
    0.000508 1098.72705 1926.50513 1970.0
    0.000383 1098.28699 2456.47998 2611.0
    0.0002900 1097.84680 3116.44775 3448.0
    0.0002519 1097.40662 3350.11035 3970.0
    0.0002801 1096.96631 2994.64160 3570.0
    0.0003183 1096.52612 2562.88086 3142.0
    0.0003232 1096.08569 2433.03906 3094.0
    0.000367 1095.64526 2340.35620 2725.0
    0.000415 1095.20483 2032.93738 2410.0
    0.000532 1094.76440 1642.64258 1878.0
    0.000662 1094.32385 1364.97925 1511.0
    0.000749 1093.88330 1243.33557 1336.0
    0.000818 1093.44263 1191.35620 1223.0
    0.000899 1093.00195 1166.95776 1112.0
    0.000913 1092.56104 1143.29797 1095.0
    0.000909 1092.12048 1133.20959 1100.0
    0.000914 1091.67957 1108.45984 1094.0
    0.000955 1091.23865 1104.94470 1047.0
    0.000943 1090.79773 1102.19934 1061.0
    0.000910 1090.35669 1099.98718 1099.0
    0.000942 1089.91565 1089.92102 1062.0
    0.000899 1089.47461 1089.48010 1112.0
    0.000864 1089.03333 1089.03882 1157.0
    0.000876 1088.59216 1088.59766 1141.0
    0.000812 1088.15100 1088.15637 1231.0
    0.000755 1087.70959 1122.90588 1324.0
    0.000770 1087.26819 1126.43298 1298.0
    0.000732 1086.82678 1130.66748 1367.0
    0.000778 1086.38525 1135.79028 1285.0
    0.000802 1085.94373 1159.24731 1247.0
    0.000797 1085.50220 1168.86914 1255.0
    0.000772 1085.06042 1180.73218 1296.0
    0.000798 1084.61877 1195.55127 1253.0
    0.000786 1084.17700 1214.37146 1272.0
    0.000889 1083.73511 1238.72546 1125.0
    0.000813 1083.29321 1270.95886 1230.0
    0.000829 1082.85132 1314.84265 1207.0
    0.000718 1082.40918 1376.99524 1392.0
    0.000691 1081.96716 1472.12183 1448.0
    0.000608 1081.52502 1644.68359 1645.0
    0.000477 1081.08276 2029.02258 2098.0
    0.0003278 1080.64050 2915.76270 3051.0
    0.0002023 1080.19824 4623.92480 4943.0
    0.0001296 1079.75574 6915.18945 7716.0
    0.0001102 1079.31335 8341.51074 9071.0
    0.0001168 1078.87085 7829.57715 8560.0
    0.0001558 1078.42822 6389.52832 6419.0
    0.0001661 1077.98560 5655.55176 6020.0
    0.0001752 1077.54285 5442.45996 5708.0
    0.0002012 1077.09998 4758.67285 4970.0
    0.0002795 1076.65723 3530.26270 3578.0
    0.000397 1076.21436 2468.28101 2519.0
    0.000529 1075.77136 1865.09973 1890.0
    0.000636 1075.32837 1602.79651 1572.0
    0.000707 1074.88513 1512.73694 1415.0
    0.000727 1074.44202 1486.58643 1375.0
    0.000699 1073.99890 1460.36719 1431.0
    0.000781 1073.55554 1421.96863 1280.0
    0.000757 1073.11230 1403.73010 1321.0
    0.000741 1072.66870 1427.11340 1350.0
    0.000704 1072.22510 1501.31934 1420.0
    0.000594 1071.78174 1709.46826 1683.0
    0.000463 1071.33801 2271.87500 2161.0
    0.0003297 1070.89429 3334.43896 3033.0
    0.0002351 1070.45056 4583.65918 4254.0
    0.0002038 1070.00671 4952.61182 4906.0
    0.0002269 1069.56274 4219.62354 4408.0
    0.0002983 1069.11890 3426.47583 3352.0
    0.0003232 1068.67468 3274.79321 3094.0
    0.0003206 1068.23059 3218.46460 3119.0
    0.000359 1067.78650 2727.97290 2786.0
    0.000494 1067.34216 2026.98511 2024.0
    0.000678 1066.89783 1542.56018 1475.0
    0.000824 1066.45349 1314.12012 1213.0
    0.000927 1066.00903 1222.27502 1079.0
    0.000925 1065.56445 1179.88379 1081.0
    0.000919 1065.11987 1154.42151 1088.0
    0.000898 1064.67529 1136.73950 1114.0
    0.000962 1064.23035 1123.71484 1039.0
    0.000976 1063.78564 1113.77991 1025.0
    0.000952 1063.34082 1105.98230 1050.0
    0.000951 1062.89575 1099.71887 1051.0
    0.000964 1062.45081 1094.58667 1037.0
    0.000913 1062.00562 1090.30530 1095.0
    0.000887 1061.56055 1072.76697 1128.0
    0.000883 1061.11523 1070.98254 1133.0
    0.000876 1060.66992 1069.42407 1141.0
    0.000935 1060.22449 1068.04346 1069.0
    0.000893 1059.77905 1059.78442 1120.0
    0.000932 1059.33350 1059.33875 1073.0
    0.000956 1058.88794 1058.89319 1046.0
    0.001011 1058.44226 1058.44751 989.0
    0.001010 1057.99646 1058.00183 990.0
    0.000987 1057.55066 1057.55591 1013.0
    0.000929 1057.10474 1057.11011 1076.0
    0.000940 1056.65869 1056.66406 1064.0
    0.000985 1056.21277 1056.21802 1015.0
    0.000978 1055.76660 1055.77197 1023.0
    0.001008 1055.32043 1055.32581 992.0
    0.001005 1054.87415 1054.87952 995.0
    0.001024 1054.42786 1054.43311 977.0
    0.001076 1053.98145 1053.98669 929.0
    0.001017 1053.53503 1053.54028 983.0
    0.001004 1053.08850 1053.09375 996.0
    0.001042 1052.64185 1052.64709 960.0
    0.000971 1052.19507 1053.30994 1030.0
    0.001029 1051.74841 1052.98840 972.0
    0.001046 1051.30139 1052.68921 956.0
    0.000993 1050.85461 1052.41797 1007.0
    0.000910 1050.40759 1057.67822 1099.0
    0.000847 1049.96069 1058.11719 1180.0
    0.000769 1049.51343 1058.72986 1300.0
    0.000693 1049.06628 1059.56628 1444.0
    0.000704 1048.61902 1063.06384 1420.0
    0.000767 1048.17163 1064.84497 1303.0
    0.000786 1047.72424 1067.20215 1272.0
    0.000805 1047.27686 1070.35986 1242.0
    0.000790 1046.82922 1074.67847 1266.0
    0.000741 1046.38159 1080.83643 1350.0
    0.000742 1045.93396 1090.46179 1347.0
    0.000649 1045.48621 1107.80737 1541.0
    0.000548 1045.03821 1158.22144 1825.0
    0.000541 1044.59045 1221.35291 1847.0
    0.000562 1044.14246 1315.78076 1778.0
    0.000578 1043.69421 1424.92700 1731.0
    0.000523 1043.24622 1563.23682 1911.0
    0.000483 1042.79797 1797.63538 2070.0
    0.000441 1042.34961 2093.16724 2268.0
    0.000418 1041.90137 2209.14014 2395.0
    0.000455 1041.45300 2040.89978 2196.0
    0.000510 1041.00439 1822.02637 1960.0
    0.000564 1040.55591 1756.41687 1772.0
    0.000559 1040.10730 1756.74731 1788.0
    0.000588 1039.65857 1684.69836 1702.0
    0.000608 1039.20984 1563.60950 1644.0
    0.000626 1038.76099 1531.38696 1597.0
    0.000536 1038.31201 1729.39050 1865.0
    0.000384 1037.86316 2357.04321 2603.0
    0.0002512 1037.41406 3549.31567 3981.0
    0.0001791 1036.96497 4837.29443 5582.0
    0.0001712 1036.51575 5124.23633 5841.0
    0.0002085 1036.06641 4259.32178 4797.0
    0.0002671 1035.61719 3435.43604 3744.0
    0.0002680 1035.16785 3317.09106 3731.0
    0.0002662 1034.71838 3367.64209 3757.0
    0.0003092 1034.26880 2946.99756 3234.0
    0.000421 1033.81921 2239.97534 2375.0
    0.000570 1033.36951 1757.79431 1753.0
    0.000610 1032.91980 1648.07239 1640.0
    0.000581 1032.46997 1818.80457 1722.0
    0.000515 1032.02014 2056.00952 1943.0
    0.000516 1031.57019 2100.55029 1939.0
    0.000578 1031.12024 1885.26453 1730.0
    0.000649 1030.67004 1694.99829 1540.0
    0.000613 1030.21997 1663.80432 1631.0
    0.000621 1029.76978 1681.22217 1610.0
    0.000649 1029.31958 1587.08447 1540.0
    0.000704 1028.86926 1436.92725 1420.0
    0.000734 1028.41882 1344.10095 1363.0
    0.000706 1027.96826 1338.72778 1417.0
    0.000635 1027.51794 1518.04858 1576.0
    0.000488 1027.06726 2028.73474 2049.0
    0.000356 1026.61658 2986.34180 2811.0
    0.0002585 1026.16602 3972.39355 3868.0
    0.0002343 1025.71509 4111.69922 4268.0
    0.0002803 1025.26440 3357.72827 3567.0
    0.000359 1024.81348 2724.80908 2789.0
    0.000389 1024.36243 2687.88745 2568.0
    0.000369 1023.91150 2767.01001 2713.0
    0.000388 1023.46039 2437.93823 2575.0
    0.000508 1023.00916 1865.73035 1968.0
    0.000696 1022.55804 1463.38867 1436.0
    0.000739 1022.10675 1292.58569 1353.0
    0.000770 1021.65533 1254.74133 1299.0
    0.000715 1021.20398 1252.28906 1399.0
    0.000674 1020.75256 1228.75293 1483.0
    0.000678 1020.30096 1188.78638 1476.0
    0.000655 1019.84949 1142.45410 1526.0
    0.000710 1019.39783 1142.45935 1408.0
    0.000704 1018.94611 1149.97327 1421.0
    0.000732 1018.49438 1162.29236 1366.0
    0.000679 1018.04260 1192.68640 1472.0
    0.000657 1017.59064 1266.40332 1523.0
    0.000678 1017.13879 1311.73145 1476.0
    0.000710 1016.68683 1279.15088 1409.0
    0.000792 1016.23474 1212.01318 1262.0
    0.000840 1015.78265 1179.42969 1191.0
    0.000870 1015.33051 1180.69910 1149.0
    0.000859 1014.87823 1169.30286 1164.0
    0.000898 1014.42609 1126.46362 1114.0
    0.000995 1013.97375 1079.82764 1005.0
    0.001057 1013.52136 1049.68042 946.0
    0.001026 1013.06897 1034.62292 975.0
    0.001064 1012.61639 1026.56982 940.0
    0.001046 1012.16394 1022.73303 956.0
    0.001115 1011.71136 1020.14099 897.0
    0.001104 1011.25873 1021.75391 906.0
    0.001091 1010.80603 1020.57660 917.0
    0.001099 1010.35333 1021.19080 910.0
    0.001163 1009.90045 1020.87799 860.0
    0.001065 1009.44769 1021.67395 939.0
    0.001114 1008.99481 1022.95258 898.0
    0.001159 1008.54187 1022.35876 863.0
    0.001092 1008.08899 1024.69714 916.0
    0.001085 1007.63586 1026.68091 922.0
    0.001062 1007.18268 1029.38147 942.0
    0.001074 1006.72974 1033.07275 931.0
    0.001006 1006.27649 1040.96423 994.0
    0.001075 1005.82324 1048.71985 930.0
    0.001036 1005.37006 1060.25903 965.0
    0.001004 1004.91663 1079.76550 996.0
    0.000967 1004.46332 1121.23779 1034.0
    0.000951 1004.00995 1211.44153 1052.0
    0.000858 1003.55646 1394.56934 1165.0
    0.000704 1003.10297 1673.37512 1420.0
    0.000604 1002.64948 1912.10840 1655.0
    0.000542 1002.19586 1946.67639 1844.0
    0.000504 1001.74225 1840.99927 1983.0
    0.000542 1001.28864 1720.32275 1844.0
    0.000593 1000.83496 1664.93066 1686.0
    0.000635 1000.38123 1629.85449 1576.0
    0.000647 999.92743 1551.58521 1545.0
    0.000635 999.47351 1468.10950 1575.0
    0.000668 999.01971 1442.01062 1497.0
    0.000662 998.56580 1534.15100 1510.0
    0.000609 998.11188 1694.05505 1641.0
    0.000627 997.65790 1740.53955 1596.0
    0.000744 997.20386 1602.86780 1344.0
    0.000743 996.74976 1443.40564 1346.0
    0.000776 996.29578 1393.13428 1288.0
    0.000761 995.84161 1407.23877 1314.0
    0.000780 995.38745 1367.12915 1282.0
    0.000856 994.93329 1253.99609 1168.0
    0.000951 994.47906 1146.74927 1052.0
    0.000957 994.02472 1080.54980 1045.0
    0.000943 993.57050 1054.29651 1060.0
    0.000957 993.11621 1041.63464 1045.0
    0.000932 992.66180 1032.61536 1073.0
    0.000927 992.20746 1023.42670 1079.0
    0.000958 991.75305 1015.27246 1044.0
    0.000933 991.29852 1012.75104 1072.0
    0.000906 990.84412 1009.93262 1104.0
    0.000947 990.38959 1006.37122 1056.0
    0.000984 989.93506 1002.35565 1016.0
    0.001040 989.48053 999.23627 962.0
    0.000971 989.02588 994.05884 1030.0
    0.000978 988.57141 993.15680 1023.0
    0.001000 988.11670 992.56030 1000.0
    0.000969 987.66205 992.16321 1032.0
    0.000909 987.20746 991.96613 1100.0
    0.000895 986.75262 990.35742 1117.0
    0.000876 986.29791 990.98975 1142.0
    0.000932 985.84326 992.47217 1073.0
    0.000894 985.38837 996.12634 1118.0
    0.000993 984.93359 1009.51251 1007.0
    0.000863 984.47888 1026.40527 1159.0
    0.000805 984.02393 1049.46252 1242.0
    0.000821 983.56909 1064.12341 1218.0
    0.000898 983.11426 1054.94983 1113.0
    0.000921 982.65930 1041.00049 1086.0
    0.000951 982.20441 1034.50073 1051.0
    0.000912 981.74957 1037.98669 1097.0
    0.000951 981.29462 1045.92493 1051.0
    0.000923 980.83960 1039.30115 1084.0
    0.000949 980.38470 1032.29431 1054.0
    0.000913 979.92969 1030.84595 1095.0
    0.000894 979.47461 1035.89697 1119.0
    0.000875 979.01971 1051.03027 1143.0
    0.000765 978.56470 1074.97485 1308.0
    0.000791 978.10956 1127.01721 1265.0
    0.000677 977.65460 1242.16638 1477.0
    0.000595 977.19958 1477.20544 1682.0
    0.000487 976.74438 1766.73193 2053.0
    0.000461 976.28943 1932.23169 2169.0
    0.000524 975.83423 1804.73352 1908.0
    0.000601 975.37927 1617.88538 1664.0
    0.000636 974.92419 1582.44446 1573.0
    0.000572 974.46906 1687.60864 1748.0
    0.000545 974.01398 1822.89636 1834.0
    0.000506 973.55890 1948.52808 1975.0
    0.000445 973.10370 2202.58350 2246.0
    0.000377 972.64862 2616.09326 2650.0
    0.0002972 972.19354 3156.39404 3365.0
    0.0002405 971.73840 3869.19580 4158.0
    0.0002044 971.28333 4235.78662 4892.0
    0.0002210 970.82819 3769.78662 4525.0
    0.0002803 970.37299 3010.50220 3567.0
    0.0003392 969.91797 2619.62476 2948.0
    0.0003497 969.46289 2637.05688 2860.0
    0.0003439 969.00775 2568.81543 2908.0
    0.000395 968.55267 2126.09937 2534.0
    0.000566 968.09753 1613.85461 1768.0
    0.000799 967.64240 1292.40503 1251.0
    0.000927 967.18738 1151.82935 1079.0
    0.000945 966.73230 1093.64465 1058.0
    0.000929 966.27722 1063.75232 1076.0
    0.001017 965.82220 1044.28271 983.0
    0.001067 965.36713 1027.82397 937.0
    0.001091 964.91199 1017.35510 917.0
    0.001110 964.45703 1009.18658 901.0
    0.001057 964.00201 996.31116 946.0
    0.001121 963.54712 991.57666 892.0
    0.001119 963.09204 987.65039 894.0
    0.001089 962.63708 990.15521 918.0
    0.001145 962.18219 987.98029 873.0
    0.001206 961.72723 968.98492 829.0
    0.001119 961.27222 969.45569 894.0
    0.001139 960.81738 970.11456 878.0
    0.001088 960.36249 973.93176 919.0
    0.001110 959.90753 975.48212 901.0
    0.001101 959.45276 977.51508 908.0
    0.001104 958.99792 980.20074 906.0
    0.001088 958.54303 983.78851 919.0
    0.001168 958.08832 988.65985 856.0
    0.001029 957.63354 995.42773 972.0
    0.001065 957.17871 1005.18518 939.0
    0.001012 956.72406 1020.40881 988.0
    0.001031 956.26935 1048.29199 970.0
    0.000927 955.81458 1108.64294 1079.0
    0.000854 955.36005 1239.92273 1171.0
    0.000650 954.90540 1478.21252 1538.0
    0.000528 954.45074 1785.37476 1895.0
    0.000439 953.99628 1941.98376 2276.0
    0.000465 953.54175 1776.93445 2152.0
    0.000559 953.08728 1545.49316 1788.0
    0.000614 952.63281 1451.11243 1628.0
    0.000629 952.17828 1486.94373 1590.0
    0.000641 951.72394 1496.19495 1559.0
    0.000691 951.26959 1366.81677 1447.0
    0.000786 950.81525 1206.68237 1272.0
    0.000942 950.36096 1095.57166 1062.0
    0.000981 949.90674 1036.60815 1019.0
    0.000937 949.45239 1008.70306 1067.0
    0.001032 948.99829 994.60388 969.0
    0.000935 948.54419 986.38495 1070.0
    0.000844 948.09009 981.46204 1185.0
    0.000873 947.63605 979.63538 1146.0
    0.000983 947.18201 983.08099 1017.0
    0.001001 946.72797 997.07233 999.0
    0.000960 946.27411 1026.17615 1042.0
    0.000844 945.82025 1062.05151 1185.0
    0.000877 945.36639 1065.05688 1140.0
    0.000907 944.91260 1036.01062 1103.0
    0.000981 944.45886 1007.67151 1019.0
    0.000998 944.00507 1000.30133 1002.0
    0.000987 943.55151 1007.89246 1013.0
    0.000937 943.09796 1004.31323 1067.0
    0.000886 942.64441 986.06134 1129.0
    0.000847 942.19098 966.76563 1180.0
    0.000871 941.73749 954.69012 1148.0
    0.000922 941.28400 948.78119 1085.0
    0.000980 940.83087 950.28357 1020.0
    0.000991 940.37750 949.06177 1009.0
    0.000978 939.92426 948.37524 1023.0
    0.000984 939.47119 948.02441 1016.0
    0.001058 939.01801 947.94812 945.0
    0.001083 938.56506 950.28857 923.0
    0.001117 938.11212 950.99500 895.0
    0.001156 937.65906 952.07507 865.0
    0.001081 937.20630 953.62329 925.0
    0.001145 936.75354 955.25110 873.0
    0.001082 936.30072 958.30841 924.0
    0.001107 935.84814 962.55750 903.0
    0.001028 935.39557 968.60602 973.0
    0.001086 934.94299 977.66595 921.0
    0.001050 934.49054 992.58966 952.0
    0.001048 934.03815 1022.58350 954.0
    0.001000 933.58575 1086.68896 1000.0
    0.000943 933.13354 1211.82031 1061.0
    0.000769 932.68140 1405.82495 1300.0
    0.000604 932.22925 1596.17749 1655.0
    0.000556 931.77722 1605.90576 1798.0
    0.000535 931.32526 1448.68823 1870.0
    0.000699 930.87329 1318.19019 1431.0
    0.000741 930.42157 1289.77234 1349.0
    0.000738 929.96985 1322.09924 1355.0
    0.000752 929.51819 1299.49548 1329.0
    0.000749 929.06659 1195.23682 1335.0
    0.000866 928.61511 1090.86633 1155.0
    0.000949 928.16364 1022.35748 1054.0
    0.000968 927.71234 985.83698 1033.0
    0.001063 927.26111 967.51105 941.0
    0.001062 926.80994 957.33057 942.0
    0.001031 926.35889 950.68195 970.0
    0.000974 925.90778 945.84564 1027.0
    0.000954 925.45697 942.12762 1048.0
    0.000908 925.00616 939.16559 1101.0
    0.000922 924.55542 936.74054 1085.0
    0.000961 924.10480 934.70813 1041.0
    0.000963 923.65424 932.96918 1038.0
    0.000916 923.20367 927.11285 1092.0
    0.000967 922.75348 926.80493 1034.0
    0.000995 922.30316 926.02850 1005.0
    0.001014 921.85297 925.33014 986.0
    0.001071 921.40295 924.69983 934.0
    0.001007 920.95288 921.95624 993.0
    0.001112 920.50299 921.95813 899.0
    0.001115 920.05328 921.72546 897.0
    0.001111 919.60352 932.03473 900.0
    0.001124 919.15393 933.09192 890.0
    0.001120 918.70453 934.45319 893.0
    0.001168 918.25507 936.21259 856.0
    0.001116 917.80579 938.50739 896.0
    0.001101 917.35669 943.52563 908.0
    0.001087 916.90753 951.46863 920.0
    0.001058 916.45856 958.63525 945.0
    0.001003 916.00983 970.85382 997.0
    0.000928 915.56097 992.82306 1078.0
    0.000937 915.11243 1028.28943 1067.0
    0.000833 914.66388 1071.66895 1201.0
    0.000831 914.21545 1114.44275 1203.0
    0.000801 913.76715 1119.91797 1248.0
    0.000782 913.31897 1141.03906 1279.0
    0.000742 912.87085 1219.34473 1347.0
    0.000683 912.42297 1414.87146 1465.0
    0.000556 911.97510 1790.29004 1799.0
    0.000458 911.52740 2353.46704 2184.0
    0.000373 911.07977 2886.02100 2682.0
    0.000370 910.63232 2903.55371 2703.0
    0.000406 910.18488 2479.67310 2465.0
    0.000452 909.73773 2281.14624 2212.0
    0.000413 909.29059 2600.56128 2422.0
    0.0003305 908.84357 3204.96484 3026.0
    0.0003007 908.39673 3376.48071 3326.0
    0.0003337 907.95001 2888.46680 2997.0
    0.000396 907.50330 2494.94629 2524.0
    0.000397 907.05688 2667.92725 2516.0
    0.0003365 906.61053 3171.82153 2972.0
    0.0003013 906.16431 3366.31689 3319.0
    0.0003197 905.71820 3046.22095 3128.0
    0.000415 905.27222 2609.34106 2408.0
    0.000469 904.82635 2472.69995 2130.0
    0.000494 904.38074 2614.02441 2025.0
    0.000451 903.93518 2680.98364 2218.0
    0.000440 903.48975 2628.36108 2273.0
    0.000394 903.04443 2742.22437 2540.0
    0.0003307 902.59924 3095.80835 3024.0
    0.0003284 902.15436 3248.90332 3045.0
    0.000399 901.70941 2804.24805 2508.0
    0.000498 901.26471 2216.95264 2007.0
    0.000592 900.82019 1913.99646 1689.0
    0.000545 900.37567 1931.42261 1836.0
    0.000529 899.93140 1994.00452 1891.0
    0.000593 899.48730 1800.28101 1687.0
    0.000733 899.04321 1478.45862 1364.0
    0.000867 898.59937 1233.83972 1154.0
    0.001026 898.15570 1103.69836 975.0
    0.001028 897.71216 1039.38855 973.0
    0.001074 897.26880 999.06500 931.0
    0.001091 896.82556 980.93311 917.0
    0.001112 896.38251 968.90106 899.0
    0.001116 895.93945 960.72668 896.0
    0.001133 895.49658 958.45160 883.0
    0.001083 895.05414 955.50061 923.0
    0.001017 894.61163 957.66681 983.0
    0.001070 894.16937 961.06659 935.0
    0.001037 893.72717 949.98047 964.0
    0.001065 893.28510 952.77289 939.0
    0.000986 892.84332 959.89368 1014.0
    0.001010 892.40173 973.91150 990.0
    0.000933 891.96021 998.05786 1072.0
    0.000915 891.51886 1041.79028 1093.0
    0.000887 891.07770 1124.04028 1127.0
    0.000840 890.63660 1276.87341 1190.0
    0.000733 890.19568 1531.20496 1365.0
    0.000604 889.75519 1870.56897 1655.0
    0.000500 889.31470 2164.74048 2000.0
    0.000460 888.87439 2286.35303 2175.0
    0.000430 888.43427 2090.56274 2323.0
    0.000473 887.99426 1776.65906 2115.0
    0.000518 887.55438 1629.96655 1932.0
    0.000541 887.11487 1639.85144 1848.0
    0.000569 886.67542 1667.00598 1759.0
    0.000576 886.23615 1581.24438 1737.0
    0.000631 885.79706 1376.03894 1584.0
    0.000713 885.35797 1210.09473 1403.0
    0.000749 884.91949 1149.29919 1335.0
    0.000776 884.48096 1197.80762 1289.0
    0.000689 884.04248 1368.11731 1451.0
    0.000598 883.60431 1666.55920 1671.0
    0.000478 883.16632 1992.45801 2093.0
    0.000461 882.72852 2052.51758 2171.0
    0.000542 882.29102 1791.97241 1844.0
    0.000631 881.85358 1533.54272 1586.0
    0.000685 881.41626 1444.97144 1460.0
    0.000668 880.97919 1495.18311 1497.0
    0.000650 880.54236 1533.01685 1538.0
    0.000660 880.10559 1411.23560 1515.0
    0.000817 879.66931 1225.03003 1224.0
    0.000925 879.23303 1084.28809 1081.0
    0.000979 878.79688 1000.89545 1021.0
    0.001011 878.36102 961.16479 989.0
    0.000988 877.92535 939.61652 1012.0
    0.001044 877.48987 928.40765 958.0
    0.001105 877.05469 921.42871 905.0
    0.001016 876.61963 917.21094 984.0
    0.001063 876.18475 915.30194 941.0
    0.001131 875.75000 915.85577 884.0
    0.001072 875.31555 920.25140 933.0
    0.001086 874.88123 943.40015 921.0
    0.000985 874.44733 979.68433 1015.0
    0.000943 874.01349 1083.47668 1061.0
    0.000847 873.57990 1250.02368 1181.0
    0.000730 873.14636 1374.77197 1370.0
    0.000723 872.71320 1303.85681 1384.0
    0.000800 872.28027 1151.01416 1250.0
    0.000878 871.84747 1069.65063 1139.0
    0.000938 871.41492 1087.99353 1066.0
    0.000880 870.98260 1153.42712 1137.0
    0.000883 870.55048 1159.92102 1133.0
    0.000877 870.11841 1088.72375 1140.0
    0.000960 869.68689 1025.24438 1042.0
    0.001013 869.25543 1003.50488 987.0
    0.000954 868.82422 1022.64178 1048.0
    0.000864 868.39319 1092.47986 1158.0
    0.000726 867.96240 1259.50024 1378.0
    0.000607 867.53174 1586.79456 1647.0
    0.000496 867.10144 2060.23389 2016.0
    0.000425 866.67133 2415.47412 2355.0
    0.000408 866.24146 2260.55591 2450.0
    0.000464 865.81183 1846.30737 2155.0
    0.000527 865.38239 1584.53479 1896.0
    0.000569 864.95300 1578.08105 1758.0
    0.000524 864.52429 1721.16418 1909.0
    0.000509 864.09552 1741.60156 1963.0
    0.000529 863.66699 1531.91040 1892.0
    0.000651 863.23877 1281.95508 1535.0
    0.000719 862.81073 1107.96106 1390.0
    0.000891 862.38300 1016.61261 1122.0
    0.000906 861.95551 977.95923 1104.0
    0.000901 861.52814 961.09875 1110.0
    0.001014 861.10107 945.43262 986.0
    0.001003 860.67426 926.41718 997.0
    0.001115 860.24762 909.81396 897.0
    0.001139 859.82147 897.87689 878.0
    0.001153 859.39539 889.86804 867.0
    0.001125 858.96954 888.76044 889.0
    0.001178 858.54388 875.92688 849.0
    0.001248 858.11859 874.21448 801.0
    0.001225 857.69348 873.04065 816.0
    0.001178 857.26874 872.30804 849.0
    0.001144 856.84418 874.03021 874.0
    0.001236 856.41986 874.35144 809.0
    0.001221 855.99573 873.77692 819.0
    0.001148 855.57190 875.44751 871.0
    0.001239 855.14832 878.51678 807.0
    0.001115 854.72516 882.71722 897.0
    0.001110 854.30212 888.59113 901.0
    0.000997 853.87933 898.48535 1003.0
    0.000938 853.45679 912.00421 1066.0
    0.000824 853.03455 937.47644 1213.0
    0.000824 852.61255 999.09229 1213.0
    0.000784 852.19092 1147.08899 1275.0
    0.000642 851.76947 1424.35400 1558.0
    0.000507 851.34827 1750.09692 1972.0
    0.000499 850.92737 1818.02832 2004.0
    0.000542 850.50665 1558.42969 1844.0
    0.000750 850.08618 1315.28125 1333.0
    0.000711 849.66626 1272.47864 1407.0
    0.000674 849.24646 1449.55273 1483.0
    0.000624 848.82690 1749.84741 1603.0
    0.000541 848.40759 1951.26196 1850.0
    0.000519 847.98853 1883.20850 1928.0
    0.000587 847.56995 1550.67358 1705.0
    0.000754 847.15143 1258.01660 1326.0
    0.000855 846.73328 1142.90356 1170.0
    0.000861 846.31537 1187.49988 1162.0
    0.000792 845.89783 1277.48242 1262.0
    0.000779 845.48035 1245.45923 1283.0
    0.000887 845.06354 1108.27039 1128.0
    0.000951 844.64667 997.96515 1052.0
    0.001099 844.23022 943.46411 910.0
    0.001057 843.81403 929.77649 946.0
    0.001056 843.39813 954.92377 947.0
    0.000990 842.98254 1018.84650 1010.0
    0.000895 842.56732 1188.62500 1117.0
    0.000746 842.15222 1462.60168 1340.0
    0.000627 841.73755 1663.32141 1595.0
    0.000618 841.32312 1569.39709 1618.0
    0.000709 840.90894 1312.80432 1410.0
    0.000856 840.49493 1166.13110 1168.0
    0.000886 840.08167 1193.94043 1129.0
    0.000758 839.66840 1320.80591 1319.0
    0.000764 839.25537 1355.12048 1309.0
    0.000799 838.84277 1224.87817 1251.0
    0.000856 838.43042 1091.05823 1168.0
    0.000932 838.01849 1036.46985 1073.0
    0.000881 837.60675 1056.71167 1135.0
    0.000847 837.19531 1166.38586 1181.0
    0.000733 836.78412 1468.33069 1364.0
    0.000509 836.37329 2100.84717 1966.0
    0.000371 835.96271 2918.22144 2692.0
    0.0003318 835.55267 3185.41235 3014.0
    0.000403 835.14276 2553.48120 2479.0
    0.000541 834.73322 1861.66125 1847.0
    0.000653 834.32391 1598.38818 1531.0
    0.000613 833.91492 1767.90930 1632.0
    0.000565 833.50629 2067.43823 1771.0
    0.000549 833.09802 2005.51672 1820.0
    0.000635 832.69000 1600.62756 1574.0
    0.000840 832.28235 1248.60876 1190.0
    0.000976 831.87500 1062.06909 1025.0
    0.001098 831.46790 993.33447 911.0
    0.001110 831.06104 975.73688 901.0
    0.001101 830.65479 983.81293 908.0
    0.000977 830.24872 1019.61829 1024.0
    0.000889 829.84296 1096.40833 1125.0
    0.000880 829.43756 1230.40149 1136.0
    0.000732 829.03235 1416.69104 1366.0
    0.000657 828.62762 1557.57886 1522.0
    0.000606 828.22321 1549.98132 1651.0
    0.000582 827.81909 1533.71265 1719.0
    0.000566 827.41534 1670.88098 1767.0
    0.000538 827.01190 1872.11084 1860.0
    0.000531 826.60858 1889.79578 1882.0
    0.000602 826.20605 1711.58972 1661.0
    0.000595 825.80353 1530.29700 1682.0
    0.000604 825.40143 1485.45129 1655.0
    0.000604 824.99963 1551.22949 1655.0
    0.000649 824.59821 1537.10815 1542.0
    0.000697 824.19714 1377.23376 1435.0
    0.000791 823.79645 1192.04053 1265.0
    0.000867 823.39600 1093.10559 1154.0
    0.000829 822.99585 1081.08887 1206.0
    0.000821 822.59613 1111.38281 1218.0
    0.000754 822.19672 1163.70935 1327.0
    0.000709 821.79755 1272.50476 1410.0
    0.000632 821.39911 1351.46912 1582.0
    0.000660 821.00073 1254.51367 1516.0
    0.000770 820.60266 1096.27368 1299.0
    0.000915 820.20502 1009.37195 1093.0
    0.000946 819.80774 1018.90179 1057.0
    0.000853 819.41083 1093.07617 1172.0
    0.000812 819.01428 1134.85791 1231.0
    0.000836 818.61804 1097.73376 1196.0
    0.000869 818.22211 1066.14075 1151.0
    0.001000 817.82660 1115.70325 1000.0
    0.000891 817.43140 1276.65808 1122.0
    0.000766 817.03656 1531.23889 1305.0
    0.000681 816.64221 1767.68799 1469.0
    0.000609 816.24817 1757.89551 1641.0
    0.000662 815.85443 1539.15393 1510.0
    0.000730 815.46100 1351.50366 1370.0
    0.000785 815.06799 1293.93970 1274.0
    0.000745 814.67542 1357.55408 1343.0
    0.000710 814.28314 1433.44946 1409.0
    0.000713 813.89124 1388.25610 1403.0
    0.000767 813.49969 1282.06519 1304.0
    0.000863 813.10846 1239.89478 1159.0
    0.000770 812.71759 1300.52393 1299.0
    0.000714 812.32733 1412.68604 1400.0
    0.000646 811.93726 1432.03503 1547.0
    0.000593 811.54761 1310.40247 1687.0
    0.000709 811.15833 1182.49048 1410.0
    0.000815 810.76935 1124.82715 1227.0
    0.000835 810.38074 1128.82898 1197.0
    0.000818 809.99261 1152.23572 1223.0
    0.000791 809.60486 1128.38208 1264.0
    0.000778 809.21741 1048.30798 1286.0
    0.000847 808.83038 964.70605 1180.0
    0.000951 808.44373 914.55072 1052.0
    0.000919 808.05731 881.47327 1088.0
    0.001018 807.67157 858.22192 982.0
    0.001005 807.28607 843.37347 995.0
    0.001021 806.90094 830.54224 979.0
    0.001033 806.51617 833.04205 968.0
    0.000982 806.13184 830.26471 1018.0
    0.000895 805.74792 828.48907 1117.0
    0.000890 805.36438 827.44568 1123.0
    0.001046 804.98114 827.02283 956.0
    0.001032 804.59833 823.11279 969.0
    0.001070 804.21594 828.13788 935.0
    0.000980 803.83380 830.37024 1020.0
    0.001047 803.45239 833.47491 955.0
    0.001066 803.07117 837.58600 938.0
    0.001133 802.69031 843.42749 883.0
    0.001176 802.30988 849.58801 850.0
    0.001178 801.92981 861.39258 849.0
    0.001186 801.55023 879.47552 843.0
    0.001129 801.17108 911.08368 886.0
    0.001086 800.79224 974.30328 921.0
    0.000993 800.41382 1101.30249 1007.0
    0.000748 800.03571 1324.14929 1337.0
    0.000593 799.65808 1625.76501 1685.0
    0.000497 799.28082 1845.70190 2012.0
    0.000527 798.90417 1757.09009 1897.0
    0.000590 798.52777 1494.36975 1695.0
    0.000658 798.15179 1300.63611 1520.0
    0.000735 797.77612 1252.32446 1361.0
    0.000715 797.40094 1318.00305 1398.0
    0.000691 797.02618 1378.85156 1447.0
    0.000684 796.65192 1300.27405 1461.0
    0.000795 796.27795 1140.40613 1258.0
    0.000928 795.90448 1005.33630 1078.0
    0.000992 795.53131 921.39954 1008.0
    0.001134 795.15851 876.73383 882.0
    0.001127 794.78638 853.52692 887.0
    0.001174 794.41455 840.06122 852.0
    0.001159 794.04309 831.09137 863.0
    0.001185 793.67206 824.57855 844.0
    0.001259 793.30145 819.65753 794.0
    0.001289 792.93121 815.89850 776.0
    0.001252 792.56152 813.12988 799.0
    0.001202 792.19220 803.38629 832.0
    0.001206 791.82330 803.87537 829.0
    0.001202 791.45483 805.90765 832.0
    0.001238 791.08673 808.90295 808.0
    0.001176 790.71899 810.16669 850.0
    0.001175 790.35199 807.27191 851.0
    0.001145 789.98517 798.90002 873.0
    0.001309 789.61884 796.25177 764.0
    0.001351 789.25287 795.55780 740.0
    0.001299 788.88739 796.21686 770.0
    0.001266 788.52234 796.48145 790.0
    0.001276 788.15784 794.79877 784.0
    0.001361 787.79358 792.25903 735.0
    0.001297 787.42981 790.14948 771.0
    0.001342 787.06653 788.72101 745.0
    0.001359 786.70361 787.79340 736.0
    0.001408 786.34106 787.13416 710.0
    0.001276 785.97931 787.06073 784.0
    0.001368 785.61768 786.62946 731.0
    0.001397 785.25653 786.23834 716.0
    0.001404 784.89587 785.87756 712.0
    0.001379 784.53564 785.54346 725.0
    0.001441 784.17590 785.23492 694.0
    0.001391 783.81659 785.06946 719.0
    0.001314 783.45770 784.85339 761.0
    0.001256 783.09918 784.67816 796.0
    0.001351 782.74115 784.68158 740.0
    0.001374 782.38354 784.65466 728.0
    0.001350 782.02655 784.73712 741.0
    0.001374 781.66992 788.23126 728.0
    0.001340 781.31372 789.33435 746.0
    0.001326 780.95789 795.94855 754.0
    0.001412 780.60254 799.98102 708.0
    0.001408 780.24768 807.14923 710.0
    0.001389 779.89337 819.18896 720.0
    0.001395 779.53943 837.75995 717.0
    0.001328 779.18597 854.71198 753.0
    0.001274 778.83289 864.00262 785.0
    0.001222 778.48029 877.96326 818.0
    0.001230 778.12811 915.55255 813.0
    0.001155 777.77655 1014.44403 866.0
    0.000956 777.42535 1181.18872 1046.0
    0.000872 777.07465 1301.86780 1147.0
    0.000853 776.72437 1227.52307 1172.0
    0.000927 776.37451 1079.17480 1079.0
    0.001103 776.02521 994.80994 907.0
    0.001085 775.67633 1011.59845 922.0
    0.000978 775.32788 1129.81970 1023.0
    0.000883 774.97992 1315.94238 1133.0
    0.000725 774.63245 1497.03564 1379.0
    0.000646 774.28528 1644.21655 1548.0
    0.000649 773.93896 1618.75708 1542.0
    0.000784 773.59277 1395.99097 1276.0
    0.000908 773.24719 1183.14722 1101.0
    0.000998 772.90204 1085.19177 1002.0
    0.000995 772.55737 1104.17407 1005.0
    0.000964 772.21320 1183.90662 1037.0
    0.000968 771.86951 1203.63953 1033.0
    0.001021 771.52618 1103.89404 979.0
    0.001096 771.18341 979.73737 912.0
    0.001229 770.84113 892.61877 814.0
    0.001252 770.49927 845.40820 799.0
    0.001339 770.15784 822.53113 747.0
    0.001292 769.81714 810.76843 774.0
    0.001355 769.47675 803.71259 738.0
    0.001361 769.13678 799.03912 735.0
    0.001350 768.79736 801.22015 741.0
    0.001325 768.45837 799.90167 755.0
    0.001344 768.11993 799.78845 744.0
    0.001284 767.78204 801.03198 779.0
    0.001379 767.44452 803.99481 725.0
    0.001239 767.10742 810.60327 807.0
    0.001227 766.77087 826.13611 815.0
    0.001205 766.43481 849.95416 830.0
    0.001124 766.09937 887.41974 890.0
    0.001047 765.76428 934.26001 955.0
    0.000996 765.42969 961.03290 1004.0
    0.001034 765.09552 954.03442 967.0
    0.001130 764.76190 926.49194 885.0
    0.001208 764.42883 920.81976 828.0
    0.001151 764.09625 940.10742 869.0
    0.001038 763.76410 1010.04047 963.0
    0.000939 763.43250 1153.27258 1065.0
    0.000831 763.10132 1375.11145 1203.0
    0.000711 762.77057 1617.73743 1406.0
    0.000684 762.44037 1679.62122 1461.0
    0.000716 762.11084 1470.17065 1396.0
    0.000861 761.78168 1232.57690 1162.0
    0.000949 761.45300 1113.32959 1054.0
    0.000962 761.12482 1128.80566 1040.0
    0.000969 760.79706 1229.09045 1032.0
    0.000817 760.46991 1297.00842 1224.0
    0.000880 760.14325 1233.95935 1137.0
    0.000933 759.81708 1140.38672 1072.0
    0.000972 759.49139 1136.78430 1029.0
    0.000903 759.16626 1301.42432 1108.0
    0.000641 758.84155 1666.33057 1560.0
    0.000501 758.51727 2113.42603 1997.0
    0.000442 758.19373 2238.35449 2265.0
    0.000474 757.87054 1880.42810 2111.0
    0.000596 757.54791 1468.13782 1679.0
    0.000780 757.22577 1259.58154 1282.0
    0.000757 756.90411 1282.01294 1321.0
    0.000696 756.58301 1449.45667 1437.0
    0.000608 756.26233 1558.02393 1644.0
    0.000628 755.94226 1417.26917 1593.0
    0.000766 755.62262 1178.59985 1305.0
    0.000895 755.30353 1004.85999 1117.0
    0.000995 754.98480 922.17688 1005.0
    0.001105 754.66687 902.02283 905.0
    0.001025 754.34930 920.77356 976.0
    0.001010 754.03223 952.43567 990.0
    0.001005 753.71564 951.87360 995.0
    0.001075 753.39966 910.65820 930.0
    0.001142 753.08411 868.07776 876.0
    0.001175 752.76917 845.84778 851.0
    0.001147 752.45465 846.11493 872.0
    0.001068 752.14069 852.69525 936.0
    0.001116 751.82721 862.53839 896.0
    0.001075 751.51428 867.35223 930.0
    0.001125 751.20178 856.85040 889.0
    0.001114 750.89001 859.88348 898.0
    0.001033 750.57861 876.16986 968.0
    0.000964 750.26776 886.31213 1037.0
    0.001016 749.95740 887.70868 984.0
    0.001003 749.64752 900.28961 997.0
    0.001046 749.33826 932.88312 956.0
    0.000953 749.02954 1008.81860 1049.0
    0.000896 748.72125 1156.88245 1116.0
    0.000723 748.41357 1435.64490 1384.0
    0.000527 748.10632 1906.04663 1899.0
    0.000396 747.79956 2506.89819 2525.0
    0.000351 747.49353 2759.23242 2851.0
    0.000399 747.18787 2272.49219 2506.0
    0.000544 746.88281 1655.33435 1837.0
    0.000729 746.57825 1341.65308 1371.0
    0.000725 746.27411 1352.87793 1380.0
    0.000637 745.97058 1570.98181 1570.0
    0.000565 745.66766 1779.93054 1770.0
    0.000591 745.36517 1646.96167 1692.0
    0.000711 745.06323 1293.80676 1407.0
    0.000928 744.76184 1020.27338 1078.0
    0.001120 744.46100 884.80505 893.0
    0.001178 744.16052 830.91937 849.0
    0.001297 743.86084 807.16400 771.0
    0.001211 743.56152 793.36633 826.0
    0.001292 743.26282 783.86902 774.0
    0.001383 742.96460 776.88501 723.0
    0.001370 742.66693 771.57336 730.0
    0.001279 742.36969 767.44653 782.0
    0.001359 742.07324 764.33826 736.0
    0.001350 741.77710 761.90540 741.0
    0.001318 741.48157 760.46948 759.0
    0.001297 741.18652 761.09955 771.0
    0.001330 740.89197 765.80579 752.0
    0.001337 740.59821 774.88751 748.0
    0.001323 740.30481 780.11456 756.0
    0.001309 740.01190 774.24475 764.0
    0.001323 739.71960 762.56146 756.0
    0.001391 739.42780 754.77252 719.0
    0.001316 739.13660 752.58118 760.0
    0.001330 738.84595 754.94006 752.0
    0.001259 738.55579 759.03387 794.0
    0.001263 738.26611 753.70435 792.0
    0.001339 737.97705 748.45111 747.0
    0.001376 737.68854 743.17053 727.0
    0.001361 737.40045 742.04742 735.0
    0.001429 737.11316 740.92480 700.0
    0.001393 736.82623 740.53418 718.0
    0.001337 736.53992 740.19324 748.0
    0.001351 736.25403 740.29395 740.0
    0.001379 735.96875 740.56262 725.0
    0.001462 735.68402 741.90027 684.0
    0.001376 735.39990 742.81427 727.0
    0.001276 735.11627 744.46893 784.0
    0.001422 734.83319 748.00458 703.0
    0.001527 734.55060 757.20398 655.0
    0.001495 734.26862 769.86237 669.0
    0.001543 733.98712 782.77936 648.0
    0.001397 733.70630 785.51117 716.0
    0.001445 733.42596 783.63031 692.0
    0.001344 733.14618 795.27448 744.0
    0.001309 732.86688 838.55273 764.0
    0.001178 732.58813 927.63190 849.0
    0.001125 732.31006 1042.40344 889.0
    0.001060 732.03247 1093.24170 943.0
    0.001091 731.75543 1016.56451 917.0
    0.001202 731.47888 910.26782 832.0
    0.001261 731.20294 847.77240 793.0
    0.001318 730.92743 840.91241 759.0
    0.001244 730.65271 877.63318 804.0
    0.001170 730.37842 919.54803 855.0
    0.001188 730.10468 912.56439 842.0
    0.001295 729.83148 861.36963 772.0
    0.001361 729.55884 815.16974 735.0
    0.001312 729.28668 790.45459 762.0
    0.001368 729.01526 783.44421 731.0
    0.001364 728.74426 789.09094 733.0
    0.001274 728.47382 804.90863 785.0
    0.001167 728.20398 838.12927 857.0
    0.001036 727.93463 897.38007 965.0
    0.000911 727.66577 985.69781 1098.0
    0.000786 727.39771 1081.58716 1273.0
    0.000783 727.13000 1119.89355 1277.0
    0.000933 726.86292 1069.51685 1072.0
    0.001027 726.59644 1005.89813 974.0
    0.001038 726.33044 987.93976 963.0
    0.000988 726.06500 1039.00098 1012.0
    0.000943 725.80023 1154.38159 1060.0
    0.000903 725.53589 1264.93909 1107.0
    0.000916 725.27209 1239.61243 1092.0
    0.000982 725.00891 1099.07837 1018.0
    0.001126 724.74622 970.25256 888.0
    0.001198 724.48425 900.84473 835.0
    0.001276 724.22278 889.30939 784.0
    0.001236 723.96179 914.05591 809.0
    0.001318 723.70135 929.14301 759.0
    0.001393 723.44153 892.77747 718.0
    0.001346 723.18225 835.37952 743.0
    0.001372 722.92358 791.29913 729.0
    0.001404 722.66541 766.12537 712.0
    0.001337 722.40784 753.76868 748.0
    0.001460 722.15070 747.09943 685.0
    0.001475 721.89423 742.20728 678.0
    0.001427 721.63831 738.23767 701.0
    0.001422 721.38306 735.33301 703.0
    0.001458 721.12823 733.30176 686.0
    0.001517 720.87402 731.91541 659.0
    0.001453 720.62030 730.88739 688.0
    0.001473 720.36719 727.90027 679.0
    0.001513 720.11462 726.65607 661.0
    0.001538 719.86267 725.54675 650.0
    0.001488 719.61127 724.70532 672.0
    0.001471 719.36041 724.07410 680.0
    0.001445 719.11011 723.58301 692.0
    0.001520 718.86029 723.21295 658.0
    0.001582 718.61127 719.90747 632.0
    0.001522 718.36261 720.23511 657.0
    0.001550 718.11456 721.24121 645.0
    0.001451 717.86707 724.35767 689.0
    0.001504 717.62012 728.99274 665.0
    0.001403 717.37378 734.89001 713.0
    0.001456 717.12805 737.61041 687.0
    0.001449 716.88275 733.76251 690.0
    0.001416 716.63812 728.04736 706.0
    0.001186 716.39404 724.41235 843.0
    0.001297 716.15045 724.00934 771.0
    0.001361 715.90741 725.67523 735.0
    0.001391 715.66510 728.22736 719.0
    0.001332 715.42328 728.79602 751.0
    0.001437 715.18195 726.66351 696.0
    0.001412 714.94122 724.55341 708.0
    0.001348 714.70111 724.05286 742.0
    0.001361 714.46149 725.86627 735.0
    0.001325 714.22253 731.30457 755.0
    0.001383 713.98407 742.84894 723.0
    0.001297 713.74615 762.50964 771.0
    0.001232 713.50879 787.07123 812.0
    0.001239 713.27203 800.48114 807.0
    0.001287 713.03577 787.77167 777.0
    0.001362 712.80023 764.65808 734.0
    0.001279 712.56519 747.99481 782.0
    0.001326 712.33063 742.60864 754.0
    0.001232 712.09668 746.97968 812.0
    0.001299 711.86328 755.70410 770.0
    0.001284 711.63055 762.07947 779.0
    0.001196 711.39825 752.59875 836.0
    0.001412 711.16656 740.16248 708.0
    0.001299 710.93549 732.18890 770.0
    0.001385 710.70483 727.35248 722.0
    0.001403 710.47479 725.37537 713.0
    0.001376 710.24548 726.93274 727.0
    0.001368 710.01660 727.70557 731.0
    0.001408 709.78833 729.25977 710.0
    0.001366 709.56061 731.66333 732.0
    0.001439 709.33337 735.71216 695.0
    0.001456 709.10675 742.48145 687.0
    0.001453 708.88074 751.63062 688.0
    0.001406 708.65527 764.02673 711.0
    0.001362 708.43036 787.16858 734.0
    0.001412 708.20605 840.96088 708.0
    0.001114 707.98218 967.81171 898.0
    0.000933 707.75891 1206.89868 1072.0
    0.000720 707.53638 1503.72156 1389.0
    0.000652 707.31427 1605.89355 1533.0
    0.000752 707.09271 1389.54797 1330.0
    0.000945 706.87177 1133.48047 1058.0
    0.001025 706.65137 1017.01984 976.0
    0.001000 706.43146 1077.25269 1000.0
    0.000934 706.21222 1280.96362 1071.0
    0.000778 705.99347 1486.94153 1285.0
    0.000728 705.77533 1479.81506 1373.0
    0.000848 705.55774 1327.28564 1179.0
    0.000900 705.34064 1257.47498 1111.0
    0.000939 705.12427 1314.46436 1065.0
    0.000814 704.90839 1364.56763 1228.0
    0.000831 704.69299 1293.99304 1203.0
    0.000865 704.47821 1163.11304 1156.0
    0.000967 704.26398 1027.35413 1034.0
    0.001142 704.05029 951.88751 876.0
    0.001192 703.83728 953.39551 839.0
    0.001091 703.62469 997.18188 917.0
    0.001033 703.41272 1003.84943 968.0
    0.001015 703.20129 932.64722 985.0
    0.001055 702.99042 851.37250 948.0
    0.001185 702.78009 793.74640 844.0
    0.001316 702.57037 762.43817 760.0
    0.001359 702.36121 746.50842 736.0
    0.001376 702.15253 737.95648 727.0
    0.001427 701.94452 732.73273 701.0
    0.001311 701.73700 729.65747 763.0
    0.001473 701.53003 728.39648 679.0
    0.001435 701.32367 729.12299 697.0
    0.001479 701.11786 733.00671 676.0
    0.001460 700.91260 743.21545 685.0
    0.001362 700.70782 765.31714 734.0
    0.001410 700.50360 804.33704 709.0
    0.001232 700.30011 854.83057 812.0
    0.001195 700.09705 885.00397 837.0
    0.001156 699.89453 859.91547 865.0
    0.001225 699.69263 811.24469 816.0
    0.001300 699.49121 773.16730 769.0
    0.001408 699.29041 760.05560 710.0
    0.001397 699.09015 767.60394 716.0
    0.001355 698.89044 786.84058 738.0
    0.001282 698.69128 797.94122 780.0
    0.001342 698.49268 782.51440 745.0
    0.001335 698.29462 755.97095 749.0
    0.001374 698.09705 734.14606 728.0
    0.001431 697.90015 722.09790 699.0
    0.001577 697.70374 716.53137 634.0
    0.001479 697.50793 714.63324 676.0
    0.001538 697.31262 715.01398 650.0
    0.001466 697.11786 718.26117 682.0
    0.001524 696.92365 728.22162 656.0
    0.001515 696.73004 753.45844 660.0
    0.001418 696.53693 798.31372 705.0
    0.001190 696.34442 848.60205 840.0
    0.001232 696.15240 862.39380 812.0
    0.001244 695.96100 835.93549 804.0
    0.001339 695.77002 797.23755 747.0
    0.001429 695.57977 768.54224 700.0
    0.001458 695.38995 764.34143 686.0
    0.001351 695.20068 788.52490 740.0
    0.001258 695.01196 839.92383 795.0
    0.001072 694.82379 908.91919 933.0
    0.001086 694.63623 986.57239 921.0
    0.001013 694.44916 1024.60852 987.0
    0.001068 694.26257 959.54437 936.0
    0.001166 694.07660 859.11896 858.0
    0.001289 693.89117 793.60687 776.0
    0.001290 693.70624 775.65771 775.0
    0.001318 693.52197 800.23999 759.0
    0.001200 693.33813 862.98291 833.0
    0.001021 693.15485 943.01868 979.0
    0.000947 692.97211 996.28339 1056.0
    0.000878 692.78992 996.75629 1139.0
    0.000933 692.60828 919.16406 1072.0
    0.001042 692.42719 825.18713 960.0
    0.001185 692.24664 766.65839 844.0
    0.001323 692.06659 747.69116 756.0
    0.001368 691.88708 759.48621 731.0
    0.001351 691.70813 791.07056 740.0
    0.001220 691.52966 814.39392 820.0
    0.001198 691.35187 794.75629 835.0
    0.001232 691.17450 754.64691 812.0
    0.001309 690.99768 723.33575 764.0
    0.001431 690.82135 708.24353 699.0
    0.001453 690.64563 701.89886 688.0
    0.001524 690.47040 699.07935 656.0
    0.001486 690.29578 697.37091 673.0
    0.001517 690.12164 696.21313 659.0
    0.001527 689.94800 695.40363 655.0
    0.001445 689.77490 694.18762 692.0
    0.001473 689.60229 693.96356 679.0
    0.001481 689.43036 693.06396 675.0
    0.001493 689.25885 693.79816 670.0
    0.001350 689.08789 695.79987 741.0
    0.001342 688.91742 701.78265 745.0
    0.001319 688.74750 710.19592 758.0
    0.001418 688.57806 720.82025 705.0
    0.001344 688.40930 725.98956 744.0
    0.001333 688.24091 719.10413 750.0
    0.001366 688.07306 709.16498 732.0
    0.001449 687.90576 702.76312 690.0
    0.001486 687.73901 702.26978 673.0
    0.001350 687.57269 705.66534 741.0
    0.001403 687.40710 710.98370 713.0
    0.001488 687.24182 713.38275 672.0
    0.001408 687.07715 711.69989 710.0
    0.001393 686.91296 706.13892 718.0
    0.001471 686.74933 702.77130 680.0
    0.001449 686.58618 701.69409 690.0
    0.001513 686.42358 703.08215 661.0
    0.001445 686.26147 704.98157 692.0
    0.001541 686.09985 707.05463 649.0
    0.001479 685.93878 710.74847 676.0
    0.001513 685.77820 715.31989 661.0
    0.001484 685.61823 722.93005 674.0
    0.001403 685.45868 736.34674 713.0
    0.001348 685.29962 760.54895 742.0
    0.001138 685.14111 802.03607 879.0
    0.000999 684.98309 866.09076 1001.0
    0.000887 684.82562 947.94891 1127.0
    0.000836 684.66864 1015.77771 1196.0
    0.000954 684.51215 1032.39587 1048.0
    0.000999 684.35620 1033.53284 1001.0
    0.000944 684.20068 1059.80957 1059.0
    0.000929 684.04572 1080.29480 1077.0
    0.000844 683.89124 1072.97375 1185.0
    0.000848 683.73730 1079.28345 1179.0
    0.000870 683.58380 1092.71069 1149.0
    0.000911 683.43085 1072.18579 1098.0
    0.000987 683.27838 1012.01654 1013.0
    0.001043 683.12640 959.24353 959.0
    0.001099 682.97498 923.86365 910.0
    0.001148 682.82404 888.25549 871.0
    0.001170 682.67352 860.67108 855.0
    0.001248 682.52356 845.22797 801.0
    0.001259 682.37408 829.94916 794.0
    0.001259 682.22504 805.90833 794.0
    0.001406 682.07654 780.89288 711.0
    0.001316 681.92859 770.99939 760.0
    0.001227 681.78107 787.45929 815.0
    0.001205 681.63403 832.44189 830.0
    0.001043 681.48749 890.96094 959.0
    0.000928 681.34137 916.13342 1078.0
    0.000979 681.19586 887.91052 1021.0
    0.001009 681.05078 861.22223 991.0
    0.001111 680.90619 872.52069 900.0
    0.001114 680.76208 916.70697 898.0
    0.001036 680.61841 950.85919 965.0
    0.000981 680.47522 945.46716 1019.0
    0.000967 680.33264 917.38416 1034.0
    0.001012 680.19043 877.33606 988.0
    0.001164 680.04871 852.56689 859.0
    0.001133 679.90747 869.13385 883.0
    0.001096 679.76672 929.21997 912.0
    0.001011 679.62640 1010.09509 989.0
    0.000981 679.48663 1073.07532 1019.0
    0.001009 679.34729 1078.77673 991.0
    0.001065 679.20837 1017.19843 939.0
    0.001081 679.07001 933.42059 925.0
    0.001174 678.93207 875.59814 852.0
    0.001258 678.79456 858.48499 795.0
    0.001264 678.65765 876.01678 791.0
    0.001139 678.52112 908.98285 878.0
    0.001103 678.38501 921.26123 907.0
    0.001106 678.24939 893.86322 904.0
    0.001224 678.11426 844.14642 817.0
    0.001198 677.97961 801.98425 835.0
    0.001292 677.84540 780.34937 774.0
    0.001337 677.71167 784.32568 748.0
    0.001248 677.57831 820.72998 801.0
    0.001116 677.44550 884.38092 896.0
    0.001040 677.31305 937.77496 962.0
    0.000990 677.18115 914.93170 1010.0
    0.001095 677.04968 840.35986 913.0
    0.001181 676.91870 784.99402 847.0
    0.001279 676.78809 770.19055 782.0
    0.001253 676.65790 795.98285 798.0
    0.001236 676.52826 858.49097 809.0
    0.001129 676.39905 938.82349 886.0
    0.001063 676.27020 973.81592 941.0
    0.001144 676.14191 925.40540 874.0
    0.001151 676.01398 860.55316 869.0
    0.001295 675.88654 829.34314 772.0
    0.001348 675.75946 837.07996 742.0
    0.001276 675.63293 875.58337 784.0
    0.001222 675.50677 911.84064 818.0
    0.001119 675.38104 911.70581 894.0
    0.001129 675.25574 872.14789 886.0
    0.001125 675.13092 820.83704 889.0
    0.001206 675.00653 784.38336 829.0
    0.001258 674.88257 768.66711 795.0
    0.001200 674.75897 772.17322 833.0
    0.001093 674.63586 784.93243 915.0
    0.001004 674.51318 791.13531 996.0
    0.000873 674.39093 787.64209 1146.0
    0.000923 674.26898 778.96814 1084.0
    0.000959 674.14764 759.44434 1043.0
    0.001072 674.02661 734.22577 933.0
    0.001095 673.90607 720.08044 913.0
    0.001185 673.78589 709.98260 844.0
    0.001205 673.66614 707.71442 830.0
    0.001148 673.54681 711.30243 871.0
    0.001200 673.42792 717.50464 833.0
    0.001166 673.30939 719.78064 858.0
    0.001200 673.19128 715.11969 833.0
    0.001263 673.07361 709.81689 792.0
    0.001242 672.95624 710.96112 805.0
    0.001199 672.83948 713.99847 834.0
    0.001193 672.72302 717.40710 838.0
    0.001151 672.60693 720.23145 869.0
    0.001134 672.49127 724.97620 882.0
    0.001134 672.37598 735.01703 882.0
    0.001241 672.26117 754.52686 806.0
    0.001200 672.14673 802.48230 833.0
    0.001124 672.03265 912.40192 890.0
    0.000973 671.91895 1124.55627 1028.0
    0.000772 671.80566 1424.62671 1295.0
    0.000663 671.69281 1634.80798 1508.0
    0.000633 671.58026 1511.83398 1581.0
    0.000760 671.46820 1217.75574 1316.0
    0.000900 671.35651 991.23010 1111.0
    0.001075 671.24518 892.28424 930.0
    0.001167 671.13416 906.91724 857.0
    0.001081 671.02362 1009.21753 925.0
    0.000980 670.91345 1141.86938 1020.0
    0.000883 670.80365 1169.65393 1132.0
    0.000965 670.69421 1044.65857 1036.0
    0.001147 670.58514 899.76160 872.0
    0.001181 670.47644 807.05219 847.0
    0.001416 670.36810 767.46033 706.0
    0.001318 670.26019 761.59674 759.0
    0.001397 670.15259 774.51605 716.0
    0.001353 670.04541 795.27252 739.0
    0.001412 669.93860 806.27258 708.0
    0.001289 669.83209 792.58582 776.0
    0.001314 669.72595 766.02777 761.0
    0.001391 669.62024 741.51831 719.0
    0.001342 669.51483 730.80530 745.0
    0.001357 669.40979 731.06598 737.0
    0.001323 669.30505 742.82129 756.0
    0.001326 669.20074 755.83344 754.0
    0.001385 669.09674 763.99683 722.0
    0.001376 668.99316 767.27625 727.0
    0.001302 668.88983 779.39618 768.0
    0.001307 668.78693 802.93268 765.0
    0.001244 668.68433 832.39832 804.0
    0.001202 668.58209 840.15863 832.0
    0.001174 668.48016 815.74359 852.0
    0.001142 668.37860 787.09375 876.0
    0.001222 668.27740 772.49268 818.0
    0.001399 668.17645 777.91016 715.0
    0.001276 668.07593 809.42877 784.0
    0.001129 667.97565 870.72632 886.0
    0.001053 667.87579 968.76715 950.0
    0.000876 667.77625 1101.80066 1141.0
    0.000765 667.67694 1256.39758 1308.0
    0.000745 667.57806 1372.55908 1343.0
    0.000718 667.47943 1418.93579 1392.0
    0.000781 667.38116 1371.34363 1281.0
    0.000855 667.28320 1226.26428 1170.0
    0.000996 667.18555 1114.40637 1004.0
    0.000910 667.08826 1106.80139 1099.0
    0.000868 666.99121 1163.66064 1152.0
    0.000853 666.89447 1197.27063 1173.0
    0.000874 666.79810 1179.41431 1144.0
    0.000922 666.70203 1138.72461 1085.0
    0.000936 666.60620 1062.49927 1068.0
    0.001062 666.51074 968.04120 942.0
    0.001122 666.41553 907.68970 891.0
    0.001220 666.32062 883.21283 820.0
    0.001182 666.22607 868.89471 846.0
    0.001280 666.13177 841.25342 781.0
    0.001182 666.03778 816.69336 846.0
    0.001230 665.94409 816.26288 813.0
    0.001160 665.85065 852.59821 862.0
    0.001081 665.75751 943.63995 925.0
    0.000953 665.66467 1108.07410 1049.0
    0.000788 665.57214 1314.08752 1269.0
    0.000669 665.47986 1439.57092 1494.0
    0.000679 665.38782 1344.04370 1472.0
    0.000760 665.29614 1130.40967 1315.0
    0.000920 665.20465 974.47729 1087.0
    0.000986 665.11346 922.36255 1014.0
    0.001001 665.02258 978.64893 999.0
    0.000826 664.93195 1141.51343 1211.0
    0.000690 664.84155 1370.20337 1450.0
    0.000578 664.75140 1531.88940 1730.0
    0.000563 664.66156 1485.53284 1777.0
    0.000669 664.57202 1277.62390 1495.0
    0.000838 664.48260 1057.93237 1193.0
    0.001015 664.39355 917.03375 985.0
    0.001056 664.30475 860.64032 947.0
    0.001015 664.21619 871.15155 985.0
    0.000968 664.12781 922.21033 1033.0
    0.000876 664.03973 967.62091 1142.0
    0.000865 663.95190 963.95319 1156.0
    0.000963 663.86432 904.26440 1038.0
    0.001065 663.77692 837.95197 939.0
    0.001236 663.68982 795.81171 809.0
    0.001284 663.60291 777.22406 779.0
    0.001218 663.51630 773.28119 821.0
    0.001174 663.42993 785.20270 852.0
    0.001071 663.34369 827.08148 934.0
    0.000994 663.25769 913.20868 1006.0
    0.000920 663.17200 1042.06714 1087.0
    0.000766 663.08643 1148.23267 1306.0
    0.000753 663.00116 1125.83960 1328.0
    0.000879 662.91608 1004.82935 1138.0
    0.001032 662.83118 890.93378 969.0
    0.001157 662.74652 825.66339 864.0
    0.001149 662.66205 812.58484 870.0
    0.001153 662.57788 838.95605 867.0
    0.001079 662.49384 902.75519 927.0
    0.000989 662.40997 962.53076 1011.0
    0.000965 662.32635 991.80988 1036.0
    0.000887 662.24292 1042.64697 1127.0
    0.000867 662.15967 1133.15833 1154.0
    0.000810 662.07660 1137.18872 1235.0
    0.000867 661.99377 997.96204 1153.0
    0.001094 661.91107 858.32465 914.0
    0.001182 661.82861 787.31415 846.0
    0.001189 661.74628 772.89020 841.0
    0.001241 661.66418 790.58240 806.0
    0.001135 661.58228 836.02155 881.0
    0.001080 661.50049 892.50928 926.0
    0.001078 661.41888 890.25885 928.0
    0.001094 661.33746 818.09332 914.0
    0.001189 661.25623 753.17828 841.0
    0.001266 661.17511 721.41803 790.0
    0.001353 661.09418 710.92981 739.0
    0.001389 661.01343 702.66907 720.0
    0.001307 660.93286 692.26843 765.0
    0.001314 660.85242 683.23224 761.0
    0.001524 660.77203 677.80573 656.0
    0.001453 660.69196 673.37415 688.0
    0.001495 660.61194 672.31738 669.0
    0.001404 660.53210 672.15057 712.0
    0.001339 660.45239 672.06592 747.0
    0.001379 660.37280 671.25635 725.0
    0.001305 660.29340 670.41833 766.0
    0.001443 660.21411 669.37317 693.0
    0.001412 660.13489 668.94714 708.0
    0.001391 660.05591 672.15533 719.0
    0.001309 659.97699 677.22510 764.0
    0.001359 659.89819 686.69861 736.0
    0.001225 659.81952 702.78705 816.0
    0.001192 659.74097 719.01154 839.0
    0.001130 659.66260 725.67584 885.0
    0.001192 659.58423 721.02356 839.0
    0.001178 659.50604 718.47003 849.0
    0.001179 659.42792 727.89069 848.0
    0.001094 659.34991 745.80371 914.0
    0.001068 659.27209 759.49628 936.0
    0.001043 659.19427 757.59973 959.0
    0.001022 659.11658 746.83026 978.0
    0.001089 659.03900 735.07648 918.0
    0.001098 658.96143 726.30640 911.0
    0.001211 658.88403 731.16583 826.0
    0.001353 658.80670 762.85144 739.0
    0.001206 658.72949 831.20111 829.0
    0.001057 658.65228 919.08673 946.0
    0.000981 658.57520 963.00653 1019.0
    0.000948 658.49817 954.21936 1055.0
    0.000980 658.42126 977.22821 1020.0
    0.000943 658.34436 1028.89612 1061.0
    0.000944 658.26752 1002.01495 1059.0
    0.001082 658.19080 903.46808 924.0
    0.001215 658.11414 834.51672 823.0
    0.001277 658.03748 820.78320 783.0
    0.001282 657.96088 821.74707 780.0
    0.001304 657.88440 811.98431 767.0
    0.001295 657.80792 821.38977 772.0
    0.001239 657.73145 845.98834 807.0
    0.001161 657.65509 831.06873 861.0
    0.001323 657.57874 774.57837 756.0
    0.001462 657.50244 724.14465 684.0
    0.001522 657.42615 695.75629 657.0
    0.001464 657.34985 683.67157 683.0
    0.001506 657.27368 679.18860 664.0
    0.001548 657.19745 677.35950 646.0
    0.001534 657.12128 678.19586 652.0
    0.001558 657.04510 681.78210 642.0
    0.001475 656.96899 690.16040 678.0
    0.001414 656.89288 706.40564 707.0
    0.001376 656.81671 732.74463 727.0
    0.001342 656.74060 765.82251 745.0
    0.001236 656.66455 794.86694 809.0
    0.001328 656.58844 782.38232 753.0
    0.001376 656.51227 751.39600 727.0
    0.001570 656.43616 724.63934 637.0
    0.001548 656.36005 710.15112 646.0
    0.001541 656.28387 708.21259 649.0
    0.001364 656.20776 716.19824 733.0
    0.001351 656.13159 731.83765 740.0
    0.001297 656.05536 748.57184 771.0
    0.001292 655.97913 747.58881 774.0
    0.001307 655.90289 736.84137 765.0
    0.001282 655.82660 728.95770 780.0
    0.001222 655.75031 729.62427 818.0
    0.001300 655.67395 741.69226 769.0
    0.001267 655.59753 771.92273 789.0
    0.001183 655.52112 836.80945 845.0
    0.001045 655.44464 962.04962 957.0
    0.000841 655.36804 1164.50073 1189.0
    0.000722 655.29150 1406.49121 1385.0
    0.000669 655.21484 1528.93762 1494.0
    0.000678 655.13818 1398.12280 1475.0
    0.000793 655.06134 1164.92493 1261.0
    0.001020 654.98450 983.41333 980.0
    0.001050 654.90765 892.65851 952.0
    0.001052 654.83063 886.52667 951.0
    0.001048 654.75360 949.23511 954.0
    0.000973 654.67645 1052.07190 1028.0
    0.000978 654.59924 1120.42859 1022.0
    0.000947 654.52185 1066.79565 1056.0
    0.001047 654.44452 946.79309 955.0
    0.001178 654.36700 842.85516 849.0
    0.001321 654.28943 775.10950 757.0
    0.001361 654.21173 735.67780 735.0
    0.001387 654.13391 713.66766 721.0
    0.001385 654.05603 701.17029 722.0
    0.001553 653.97803 694.71484 644.0
    0.001493 653.89990 691.08435 670.0
    0.001439 653.82159 689.98950 695.0
    0.001531 653.74323 683.49866 653.0
    0.001538 653.66473 685.50891 650.0
    0.001529 653.58612 687.96948 654.0
    0.001524 653.50739 693.92072 656.0
    0.001435 653.42847 710.36145 697.0
    0.001451 653.34949 752.21265 689.0
    0.001252 653.27032 833.33459 799.0
    0.001134 653.19098 950.75507 882.0
    0.000993 653.11151 1038.46826 1007.0
    0.001016 653.03192 997.34338 984.0
    0.001186 652.95209 881.16327 843.0
    0.001351 652.87213 786.04346 740.0
    0.001346 652.79205 737.47180 743.0
    0.001335 652.71179 729.64117 749.0
    0.001335 652.63129 753.80688 749.0
    0.001307 652.55072 803.88959 765.0
    0.001126 652.46997 855.04553 888.0
    0.001143 652.38898 851.09589 875.0
    0.001335 652.30780 797.59015 749.0
    0.001285 652.22644 748.11066 778.0
    0.001477 652.14490 729.27405 677.0
    0.001383 652.06317 736.71075 723.0
    0.001401 651.98126 768.40216 714.0
    0.001321 651.89911 811.85352 757.0
    0.001174 651.81671 834.17505 852.0
    0.001255 651.73419 808.04053 797.0
    0.001316 651.65143 764.31097 760.0
    0.001239 651.56842 729.90808 807.0
    0.001339 651.48517 718.66504 747.0
    0.001333 651.40173 723.11078 750.0
    0.001357 651.31805 744.68237 737.0
    0.001225 651.23413 785.37579 816.0
    0.001202 651.15002 843.73480 832.0
    0.001208 651.06561 911.08759 828.0
    0.001224 650.98102 981.77216 817.0
    0.001120 650.89606 1023.52716 893.0
    0.001043 650.81097 1043.00916 959.0
    0.000959 650.72552 1112.43115 1043.0
    0.000914 650.63989 1215.08093 1094.0
    0.000847 650.55396 1230.90247 1181.0
    0.000862 650.46777 1118.64795 1160.0
    0.001000 650.38135 993.38879 1000.0
    0.001220 650.29456 924.75262 820.0
    0.001241 650.20752 897.35962 806.0
    0.001217 650.12024 881.59833 822.0
    0.001239 650.03265 892.12103 807.0
    0.001147 649.94476 933.47778 872.0
    0.001211 649.85657 956.67200 826.0
    0.001082 649.76807 910.36163 924.0
    0.001153 649.67932 830.42163 867.0
    0.001302 649.59021 764.61542 768.0
    0.001366 649.50079 722.36115 732.0
    0.001372 649.41107 699.75043 729.0
    0.001466 649.32104 690.01782 682.0
    0.001471 649.23065 688.44189 680.0
    0.001414 649.13995 694.12451 707.0
    0.001511 649.04895 698.01178 662.0
    0.001357 648.95758 694.42664 737.0
    0.001399 648.86584 686.27496 715.0
    0.001393 648.77380 685.37616 718.0
    0.001439 648.68140 683.62506 695.0
    0.001418 648.58868 678.31775 705.0
    0.001477 648.49554 673.30530 677.0
    0.001479 648.40204 672.55334 676.0
    0.001555 648.30823 674.20483 643.0
    0.001475 648.21399 674.50238 678.0
    0.001445 648.11938 672.98346 692.0
    0.001499 648.02448 675.26233 667.0
    0.001429 647.92914 674.88287 700.0
    0.001473 647.83337 669.57440 679.0
    0.001502 647.73724 663.63806 666.0
    0.001543 647.64069 659.83136 648.0
    0.001534 647.54382 658.43872 652.0
    0.001686 647.44653 659.92200 593.0
    0.001560 647.34875 663.38623 641.0
    0.001558 647.25061 669.88104 642.0
    0.001513 647.15204 680.49518 661.0
    0.001346 647.05310 696.53668 743.0
    0.001299 646.95367 717.04700 770.0
    0.001218 646.85388 728.83325 821.0
    0.001176 646.75360 720.56763 850.0
    0.001292 646.65289 706.76178 774.0
    0.001294 646.55170 699.78351 773.0
    0.001311 646.45013 705.15381 763.0
    0.001391 646.34808 719.14484 719.0
    0.001342 646.24561 726.59454 745.0
    0.001362 646.14264 722.31586 734.0
    0.001453 646.03918 718.40387 688.0
    0.001287 645.93530 716.40381 777.0
    0.001292 645.83093 722.46930 774.0
    0.001189 645.72607 746.12451 841.0
    0.001087 645.62073 780.53900 920.0
    0.001071 645.51495 793.09900 934.0
    0.001058 645.40863 765.94788 945.0
    0.001172 645.30182 724.82983 853.0
    0.001337 645.19452 692.29291 748.0
    0.001379 645.08673 675.59015 725.0
    0.001531 644.97839 672.35474 653.0
    0.001541 644.86957 680.22070 649.0
    0.001368 644.76019 696.12939 731.0
    0.001300 644.65033 708.89331 769.0
    0.001284 644.53998 701.88287 779.0
    0.001290 644.42902 683.28705 775.0
    0.001282 644.31757 667.14716 780.0
    0.001239 644.20551 658.13501 807.0
    0.001383 644.09296 654.22034 723.0
    0.001471 643.97980 652.73645 680.0
    0.001546 643.86621 652.36475 647.0
    0.001603 643.75201 652.05603 624.0
    0.001565 643.63715 652.07111 639.0
    0.001629 643.52179 652.28314 614.0
    0.001524 643.40588 654.90759 656.0
    0.001408 643.28937 663.31494 710.0
    0.001399 643.17230 684.01501 715.0
    0.001342 643.05463 719.49530 745.0
    0.001309 642.93634 752.83374 764.0
    0.001340 642.81744 748.02740 746.0
    0.001274 642.69794 713.51331 785.0
    0.001437 642.57782 682.19983 696.0
    0.001504 642.45721 665.15649 665.0
    0.001534 642.33588 659.46075 652.0
    0.001645 642.21393 662.10193 608.0
    0.001502 642.09137 673.63544 666.0
    0.001580 641.96814 691.61005 633.0
    0.001506 641.84436 702.01367 664.0
    0.001479 641.71985 691.56232 676.0
    0.001475 641.59473 673.62701 678.0
    0.001550 641.46899 660.94214 645.0
    0.001712 641.34253 655.32813 584.0
    0.001623 641.21545 654.38800 616.0
    0.001739 641.08771 656.54657 575.0
    0.001623 640.95929 661.82367 616.0
    0.001672 640.83020 670.95160 598.0
    0.001689 640.70044 684.25946 592.0
    0.001664 640.56995 698.43512 601.0
    0.001592 640.43878 706.95001 628.0
    0.001567 640.30695 702.20667 638.0
    0.001563 640.17438 685.69556 640.0
    0.001473 640.04114 670.85406 679.0
    0.001471 639.90717 663.90997 680.0
    0.001555 639.77246 664.17200 643.0
    0.001517 639.63702 668.38696 659.0
    0.001458 639.50092 673.20282 686.0
    0.001437 639.36407 676.57904 696.0
    0.001433 639.22650 676.46539 698.0
    0.001517 639.08813 669.83020 659.0
    0.001529 638.94904 659.90118 654.0
    0.001610 638.80920 652.30908 621.0
    0.001592 638.66864 648.44763 628.0
    0.001359 638.52728 647.06372 736.0
    0.001453 638.38513 646.53516 688.0
    0.001522 638.24225 646.72253 657.0
    0.001497 638.09851 645.39447 668.0
    0.001493 637.95416 644.37378 670.0
    0.001650 637.80890 643.84955 606.0
    0.001515 637.66284 643.74609 660.0
    0.001543 637.51599 643.91040 648.0
    0.001543 637.36835 644.39337 648.0
    0.001456 637.21991 645.59802 687.0
    0.001488 637.07068 647.61420 672.0
    0.001445 636.92065 651.76532 692.0
    0.001451 636.76965 655.52124 689.0
    0.001504 636.61798 657.65863 665.0
    0.001580 636.46539 658.00037 633.0
    0.001522 636.31195 659.52417 657.0
    0.001701 636.15771 664.60938 588.0
    0.001479 636.00262 677.77789 676.0
    0.001460 635.84668 709.59973 685.0
    0.001342 635.68982 779.40521 745.0
    0.001238 635.53210 894.23999 808.0
    0.001009 635.37354 1007.23273 991.0
    0.000990 635.21417 1005.63983 1010.0
    0.000983 635.05383 901.91730 1017.0
    0.001093 634.89258 807.74146 915.0
    0.001171 634.73047 762.95575 854.0
    0.001167 634.56750 760.30353 857.0
    0.001274 634.40344 782.40387 785.0
    0.001230 634.23871 820.84650 813.0
    0.001186 634.07294 872.70618 843.0
    0.001181 633.90631 905.83667 847.0
    0.001126 633.73865 873.50793 888.0
    0.001149 633.57019 807.55231 870.0
    0.001259 633.40076 764.46851 794.0
    0.001300 633.23029 759.42682 769.0
    0.001335 633.05890 779.56598 749.0
    0.001350 632.88660 791.31677 741.0
    0.001224 632.71332 778.55371 817.0
    0.001277 632.53900 771.81348 783.0
    0.001323 632.36389 798.33038 756.0
    0.001277 632.18768 864.83783 783.0
    0.001217 632.01050 916.32623 822.0
    0.001120 631.83234 887.33099 893.0
    0.001252 631.65308 826.07947 799.0
    0.001344 631.47296 799.86163 744.0
    0.001267 631.29181 816.59381 789.0
    0.001188 631.10962 869.21448 842.0
    0.001048 630.92639 953.39935 954.0
    0.001036 630.74219 1025.40369 965.0
    0.000905 630.55688 1025.43164 1105.0
    0.000977 630.37054 963.66638 1024.0
    0.001052 630.18329 871.23077 951.0
    0.001183 629.99487 794.06653 845.0
    0.001333 629.80548 759.70697 750.0
    0.001357 629.61499 767.50775 737.0
    0.001230 629.42334 816.24591 813.0
    0.000982 629.23077 903.48895 1018.0
    0.000915 629.03711 1013.38904 1093.0
    0.000832 628.84229 1116.91077 1202.0
    0.000794 628.64642 1177.08923 1259.0
    0.000873 628.44940 1117.12903 1145.0
    0.000964 628.25128 973.89587 1037.0
    0.001152 628.05212 849.43719 868.0
    0.001261 627.85187 776.69080 793.0
    0.001269 627.65045 754.69226 788.0
    0.001212 627.44794 770.99677 825.0
    0.001099 627.24426 824.45074 910.0
    0.001082 627.03943 905.86212 924.0
    0.000989 626.83362 975.25928 1011.0
    0.001013 626.62646 966.72925 987.0
    0.001079 626.41815 891.10419 927.0
    0.001253 626.20880 810.87933 798.0
    0.001280 625.99823 756.70892 781.0
    0.001368 625.78644 733.80615 731.0
    0.001337 625.57367 735.22681 748.0
    0.001239 625.35950 760.55914 807.0
    0.001195 625.14417 805.17944 837.0
    0.001098 624.92773 850.82629 911.0
    0.001139 624.70996 858.34161 878.0
    0.001182 624.49109 833.04974 846.0
    0.001236 624.27106 827.83179 809.0
    0.001245 624.04968 873.64673 803.0
    0.001155 623.82703 969.04547 866.0
    0.001024 623.60327 1052.28455 977.0
    0.000962 623.37823 1049.00769 1040.0
    0.000987 623.15198 999.33240 1013.0
    0.001082 622.92450 934.76617 924.0
    0.001174 622.69562 864.80975 852.0
    0.001198 622.46552 817.97980 835.0
    0.001253 622.23425 822.57007 798.0
    0.001285 622.00153 890.36542 778.0
    0.001168 621.76770 1000.17249 856.0
    0.001037 621.53259 1070.72839 964.0
    0.001018 621.29602 1016.45624 982.0
    0.001095 621.05823 908.55206 913.0
    0.001130 620.81915 811.59369 885.0
    0.001381 620.57874 746.41962 724.0
    0.001458 620.33704 714.13135 686.0
    0.001506 620.09399 709.61847 664.0
    0.001529 619.84955 728.45831 654.0
    0.001420 619.60388 761.78784 704.0
    0.001351 619.35675 789.48846 740.0
    0.001395 619.10822 799.80713 717.0
    0.001316 618.85846 837.95251 760.0
    0.001195 618.60736 927.51831 837.0
    0.001142 618.35480 1009.71783 876.0
    0.001107 618.10089 969.31128 903.0
    0.001091 617.84552 850.23505 917.0
    0.001181 617.58881 748.58582 847.0
    0.001362 617.33075 693.51483 734.0
    0.001437 617.07123 673.19080 696.0
    0.001439 616.81030 677.06244 695.0
    0.001376 616.54797 707.19739 727.0
    0.001344 616.28418 762.13080 744.0
    0.001289 616.01898 811.53583 776.0
    0.001294 615.75232 799.35547 773.0
    0.001284 615.48425 741.52020 779.0
    0.001294 615.21466 688.59656 773.0
    0.001445 614.94373 656.72083 692.0
    0.001468 614.67114 644.31787 681.0
    0.001626 614.39734 641.94977 615.0
    0.001548 614.12183 647.15564 646.0
    0.001590 613.84497 659.90948 629.0
    0.001493 613.56653 679.28369 670.0
    0.001508 613.28668 696.38055 663.0
    0.001541 613.00519 694.61890 649.0
    0.001575 612.72235 674.47784 635.0
    0.001517 612.43793 653.56519 659.0
    0.001565 612.15192 640.44568 639.0
    0.001595 611.86438 634.75757 627.0
    0.001742 611.57538 635.15887 574.0
    0.001553 611.28461 641.04791 644.0
    0.001560 610.99261 652.22717 641.0
    0.001529 610.69897 664.72937 654.0
    0.001548 610.40363 671.16339 646.0
    0.001550 610.10675 670.56635 645.0
    0.001517 609.80835 673.46191 659.0
    0.001513 609.50824 682.78363 661.0
    0.001458 609.20673 689.57428 686.0
    0.001441 608.90350 681.08484 694.0
    0.001427 608.59863 664.00104 701.0
    0.001560 608.29211 649.22607 641.0
    0.001499 607.98401 640.41418 667.0
    0.001610 607.67444 638.34784 621.0
    0.001656 607.36304 640.68567 604.0
    0.001653 607.05011 648.16064 605.0
    0.001656 606.73541 661.01001 604.0
    0.001572 606.41907 679.68762 636.0
    0.001486 606.10114 698.22504 673.0
    0.001558 605.78156 724.34021 642.0
    0.001504 605.46014 760.83325 665.0
    0.001385 605.13721 790.12683 722.0
    0.001406 604.81244 782.24463 711.0
    0.001339 604.48596 745.44635 747.0
    0.001488 604.15778 707.77533 672.0
    0.001572 603.82813 687.12347 636.0
    0.001511 603.49652 683.60535 662.0
    0.001585 603.16321 696.58405 631.0
    0.001468 602.82813 721.03546 681.0
    0.001429 602.49146 745.68866 700.0
    0.001304 602.15283 757.32361 767.0
    0.001344 601.81262 747.96228 744.0
    0.001393 601.47046 723.30475 718.0
    0.001385 601.12671 699.98962 722.0
    0.001477 600.78107 688.97028 677.0
    0.001522 600.43353 690.94971 657.0
    0.001493 600.08453 708.69495 670.0
    0.001418 599.73346 740.85913 705.0
    0.001274 599.38062 783.82947 785.0
    0.001233 599.02600 832.12592 811.0
    0.001131 598.66949 884.90503 884.0
    0.001056 598.31128 965.70758 947.0
    0.000942 597.95117 1109.38684 1062.0
    0.000846 597.58911 1294.56311 1182.0
    0.000759 597.22522 1377.82214 1317.0
    0.000801 596.85956 1249.14050 1248.0
    0.000894 596.49188 1048.35461 1118.0
    0.001125 596.12238 904.49194 889.0
    0.001206 595.75122 837.70361 829.0
    0.001241 595.37793 824.46698 806.0
    0.001287 595.00269 842.57416 777.0
    0.001266 594.62573 895.80438 790.0
    0.001164 594.24670 986.32355 859.0
    0.001040 593.86591 1077.60913 962.0
    0.001052 593.48315 1101.69934 951.0
    0.001015 593.09827 1084.77649 985.0
    0.001006 592.71167 1050.91748 994.0
    0.001163 592.32294 951.60547 860.0
    0.001143 591.93219 828.50555 875.0
    0.001350 591.53955 739.46686 741.0
    0.001412 591.14520 690.89374 708.0
    0.001513 590.74860 668.95514 661.0
    0.001563 590.35010 665.31299 640.0
    0.001664 589.94946 680.88702 601.0
    0.001453 589.54681 715.85919 688.0
    0.001370 589.14233 752.36310 730.0
    0.001508 588.73578 748.58875 663.0
    0.001497 588.32709 703.67065 668.0
    0.001520 587.91650 657.99475 658.0
    0.001812 587.50366 629.06476 552.0
    0.001637 587.08881 612.63287 611.0
    0.001764 586.67206 605.40973 567.0
    0.001764 586.25323 601.22882 567.0
    0.001792 585.83215 598.39410 558.0
    0.001795 585.40918 596.18140 557.0
    0.001783 584.98389 594.88257 561.0
    0.001821 584.55652 592.06647 549.0
    0.001835 584.12726 590.90161 545.0
    0.001658 583.69580 589.89362 603.0
    0.001862 583.26208 589.01111 537.0
    0.001792 582.82642 587.41956 558.0
    0.001709 582.38843 586.79529 585.0
    0.001706 581.94824 585.05219 586.0
    0.001724 581.50629 584.69580 580.0
    0.001812 581.06183 584.67181 552.0
    0.001961 580.61517 584.56067 510.0
    0.001727 580.16650 584.62720 579.0
    0.001852 579.71552 584.97455 540.0
    0.001859 579.26245 585.86554 538.0
    0.001664 578.80719 588.01575 601.0
    0.001639 578.34955 593.04675 610.0
    0.001653 577.88965 603.40631 605.0
    0.001672 577.42773 619.70648 598.0
    0.001517 576.96344 639.54590 659.0
    0.001468 576.49695 646.66388 681.0
    0.001570 576.02832 633.37207 637.0
    0.001653 575.55719 615.03137 605.0
    0.001597 575.08380 602.93121 626.0
    0.001577 574.60834 598.56860 634.0
    0.001595 574.13037 599.04321 627.0
    0.001653 573.65033 601.37653 605.0
    0.001575 573.16791 605.18085 635.0
    0.001481 572.68304 610.38477 675.0
    0.001495 572.19586 614.17633 669.0
    0.001597 571.70648 609.84827 626.0
    0.001650 571.21460 599.67139 606.0
    0.001751 570.72058 591.34467 571.0
    0.001675 570.22418 587.75873 597.0
    0.001639 569.72528 589.50189 610.0
    0.001675 569.22394 594.79395 597.0
    0.001684 568.72046 603.49683 594.0
    0.001776 568.21436 613.05511 563.0
    0.001572 567.70605 615.18646 636.0
    0.001808 567.19537 605.37701 553.0
    0.001645 566.68207 592.25134 608.0
    0.001835 566.16650 582.48804 545.0
    0.001842 565.64838 577.05872 543.0
    0.001818 565.12775 575.24396 550.0
    0.001754 564.60486 575.80493 570.0
    0.001832 564.07959 578.86884 546.0
    0.001650 563.55157 584.04022 606.0
    0.001745 563.02136 588.78461 573.0
    0.001733 562.48840 587.96906 577.0
    0.001808 561.95313 582.07269 553.0
    0.001761 561.41522 576.14252 568.0
    0.001770 560.87500 572.33496 565.0
    0.001835 560.33197 570.41284 545.0
    0.001795 559.78668 571.17487 557.0
    0.001724 559.23846 572.55737 580.0
    0.001795 558.68835 575.72296 557.0
    0.001876 558.13519 581.66504 533.0
    0.001795 557.57971 592.37561 557.0
    0.001761 557.02148 607.71710 568.0
    0.001664 556.46082 626.53943 601.0
    0.001605 555.89740 642.04425 623.0
    0.001548 555.33154 643.81476 646.0
    0.001493 554.76294 635.31671 670.0
    0.001410 554.19189 625.72784 709.0
    0.001488 553.61798 617.07507 672.0
    0.001506 553.04169 607.24249 664.0
    0.001565 552.46234 602.18781 639.0
    0.001698 551.88098 603.87842 589.0
    0.001647 551.29675 612.60852 607.0
    0.001681 550.70959 629.15002 595.0
    0.001692 550.11981 652.29553 591.0
    0.001449 549.52753 678.64331 690.0
    0.001321 548.93256 701.69611 757.0
    0.001333 548.33466 700.56866 750.0
    0.001374 547.73425 672.62848 728.0
    0.001431 547.13092 639.58356 699.0
    0.001639 546.52484 618.39551 610.0
    0.001608 545.91608 611.09784 622.0
    0.001548 545.30499 616.93207 646.0
    0.001451 544.69061 639.96222 689.0
    0.001332 544.07379 693.08356 751.0
    0.001259 543.45392 794.12457 794.0
    0.001068 542.83124 939.83282 936.0
    0.000872 542.20605 1062.81824 1147.0
    0.000851 541.57806 1044.95520 1175.0
    0.000910 540.94702 903.95673 1099.0
    0.001172 540.31335 764.74030 853.0
    0.001412 539.67664 678.38538 708.0
    0.001403 539.03705 640.05920 713.0
    0.001377 538.39465 633.23224 726.0
    0.001473 537.74988 651.76514 679.0
    0.001389 537.10168 698.88068 720.0
    0.001190 536.45093 766.50562 840.0
    0.001116 535.79706 815.43079 896.0
    0.001081 535.14020 791.37549 925.0
    0.001179 534.48077 724.97424 848.0
    0.001316 533.81836 675.71179 760.0
    0.001335 533.15283 666.17407 749.0
    0.001311 532.48456 697.90131 763.0
    0.001311 531.81311 750.33386 763.0
    0.001316 531.13873 784.69122 760.0
    0.001348 530.46191 771.93652 742.0
    0.001314 529.78162 720.79919 761.0
    0.001511 529.09827 665.05859 662.0
    0.001543 528.41223 624.35645 648.0
    0.001597 527.72296 601.03833 626.0
    0.001664 527.03088 593.54901 601.0
    0.001555 526.33575 601.39294 643.0
    0.001592 525.63745 624.22241 628.0
    0.001567 524.93604 653.06207 638.0
    0.001462 524.23187 669.46692 684.0
    0.001527 523.52429 664.51056 655.0
    0.001515 522.81378 645.91803 660.0
    0.001477 522.10065 631.92987 677.0
    0.001389 521.38391 637.31226 720.0
    0.001376 520.66400 670.30322 727.0
    0.001239 519.94135 727.12317 807.0
    . . . 819.0
_pd_calc_method     "Rietveld Refinement"
_pd_proc_info_data_reduction     ?
_pd_proc_info_datetime     2015-05-30T10:16:47
_pd_proc_info_excluded_regions     ?
_pd_proc_ls_background_function
;   GSAS Background function number 1 with  6 terms.
 Shifted Chebyshev function of 1st kind
      1:    1098.70     2:   -707.295     3:    219.700     4:   -87.7806
      5:    41.2782     6:   -44.6612
;
_pd_proc_ls_peak_cutoff     0.01000
_pd_proc_ls_prof_R_factor     0.0675
_pd_proc_ls_prof_wR_factor     0.0889
_pd_proc_ls_prof_wR_expected     0.0264
_pd_proc_ls_profile_function
;
CW Profile function number 4 with  18 terms
Pseudovoigt profile coefficients as parameterized in
P. Thompson, D.E. Cox & J.B. Hastings (1987). J. Appl.
Cryst.,20,79-83.
Asymmetry correction of L.W. Finger, D.E. Cox & A. P. Jephcoat (1994).
J. Appl. Cryst.,27,892-900.
Microstrain broadening by P.W. Stephens,  (1999). J. Appl.
Cryst.,32,281-289.
#1(GU)   =    1.718 #2(GV)   =    0.000 #3(GW)   =    4.751
#4(GP)   =    0.000 #5(LX)   =    2.847 #6(ptec) =     0.00
#7(trns) =     1.83 #8(shft) =   5.2787 #9(sfec) =     0.00
#10(S/L) =   0.0315 #11(H/L) =   0.0005 #12(eta) =   0.9000
#13(S400) =  1.7E-04 #14(S040) =  5.1E-06 #15(S004) =  1.4E-02
#16(S220) = -4.1E-05 #17(S202) =  5.1E-02 #18(S022) =  4.5E-04
Peak tails are ignored  where the intensity is below 0.0100 times the peak
  Aniso. broadening axis   0.0   0.0   1.0
;
_pd_proc_ls_special_details     ?
_pd_proc_number_of_points     3217
_pd_spec_mount_mode     reflection
_pd_spec_mounting     'standard holder'
_pd_spec_shape     flat_sheet
_pd_spec_size_axial     24
_pd_spec_size_equat     24
_pd_spec_size_thick     3
loop_
    _atom_site_type_symbol
    _atom_site_label
    _atom_site_fract_x
    _atom_site_fract_y
    _atom_site_fract_z
    _atom_site_U_iso_or_equiv
    _atom_site_thermal_displace_type
    _atom_site_occupancy
    _atom_site_symmetry_multiplicity
    C C1 0.1876(17) 0.0459(9) 0.281(8) 0.065(4) Uiso 1.0 4
    C C2 0.347(2)   0.0446(9) 0.166(6) 0.009(9) Uiso 1.0 4
    C C3 0.4423(18) 0.0965(6) 0.304(5) 0.009(9) Uiso 1.0 4
    C C4 0.609(2)   0.0896(10) 0.212(7) 0.009(9) Uiso 1.0 4
    C C5 0.706(2)   0.1464(9) 0.317(6) 0.065(4) Uiso 1.0 4
    C C6 0.380(3)   0.1665(7) 0.241(6) 0.065(4) Uiso 1.0 4
    O O7 0.130(2)   -0.0065(11) 0.333(9) 0.065(4) Uiso 1.0 4
    O O8 0.107(2)   0.0874(9) 0.223(13) 0.065(4) Uiso 1.0 4
    O O9 0.371(5) 0.1862(12) 0.010(7) 0.065(4) Uiso 1.0 4
    O O10 0.351(4) 0.2037(12) 0.418(7) 0.065(4) Uiso 1.0 4
    O O11 0.716(3)   0.1978(11) 0.185(7) 0.065(4) Uiso 1.0 4
    O O12 0.730(3)   0.1503(12) 0.552(7) 0.065(4) Uiso 1.0 4
    O O13 0.436(3)   0.0847(9) 0.577(5) 0.065(4) Uiso 1.0 4
    H H14 0.39911 -0.00564 0.19584 0.012(11) Uiso 1.0 4
    H H15 0.34027 0.05603 -0.04959 0.012(11) Uiso 1.0 4
    H H16 0.31496 0.11870 0.64320 0.085(6) Uiso 1.0 4
    H H17 0.65810 0.04163 0.28558 0.012(11) Uiso 1.0 4
    H H18 0.61212 0.09008 -0.00850 0.012(11) Uiso 1.0 4
    Cs Cs19 0.0454(3)   0.20017(14) 0.7594 0.0505(15) Uiso 1.0 4
    H H20 0.06940 -0.05097 0.56860 0.05 Uiso 1.0 4
    H H21 0.67528 0.24300 0.25240 0.05 Uiso 1.00 4
_geom_special_details     ?
loop_
    _geom_bond_atom_site_label_1
    _geom_bond_atom_site_label_2
    _geom_bond_site_symmetry_1
    _geom_bond_site_symmetry_2
    _geom_bond_distance
    _geom_bond_publ_flag
    C1 C2 . 1_555 1.509(10) n
    C1 O7 . 1_555 1.218(18) n
    C1 O8 . 1_555 1.148(17) n
    C2 C1 . 1_555 1.509(10) n
    C2 C3 . 1_555 1.532(10) n
    C3 C2 . 1_555 1.532(10) n
    C3 C4 . 1_555 1.537(10) n
    C3 C6 . 1_555 1.569(9) n
    C3 O13 . 1_555 1.429(11) n
    C4 C3 . 1_555 1.537(10) n
    C4 C5 . 1_555 1.542(10) n
    C5 C4 . 1_555 1.542(10) n
    C5 O11 . 1_555 1.260(19) n
    C5 O12 . 1_555 1.24(2)   n
    C6 C3 . 1_555 1.569(9) n
    C6 O9 . 1_555 1.267(19) n
    C6 O10 . 1_555 1.217(19) n
    O7 C1 . 1_555 1.218(18) n
    O7 O8 . 1_555 2.02(2)   n
    O8 C1 . 1_555 1.148(17) n
    O8 O7 . 1_555 2.02(2)   n
    O8 Cs19 . 1_554 3.37(5) n
    O8 Cs19 . 1_555 3.65(5) n
    O9 C6 . 1_555 1.267(19) n
    O9 O10 . 1_555 2.15(2)   n
    O9 Cs19 . 1_554 3.14(4) n
    O9 Cs19 . 3_554 3.07(3)   n
    O10 C6 . 1_555 1.217(19) n
    O10 O9 . 1_555 2.15(2)   n
    O10 Cs19 . 1_555 3.20(4) n
    O10 Cs19 . 3_555 3.14(4) n
    O11 C5 . 1_555 1.260(19) n
    O11 O12 . 1_555 2.14(3)   n
    O11 Cs19 . 1_654 3.62(3)   n
    O11 Cs19 . 3_554 3.38(3)   n
    O11 Cs19 . 3_555 3.93(3)   n
    O12 C5 . 1_555 1.24(2)   n
    O12 O11 . 1_555 2.14(3)   n
    O12 Cs19 . 1_655 3.13(3)   n
    O12 Cs19 . 3_555 3.63(3)   n
    O13 C3 . 1_555 1.429(11) n
    Cs19 O8 . 1_555 3.65(5) n
    Cs19 O8 . 1_556 3.37(5) n
    Cs19 O9 . 1_556 3.14(4) n
    Cs19 O9 . 3_456 3.07(3)   n
    Cs19 O10 . 1_555 3.20(4) n
    Cs19 O10 . 3_455 3.14(4) n
    Cs19 O11 . 1_456 3.62(3)   n
    Cs19 O11 . 3_455 3.93(3)   n
    Cs19 O11 . 3_456 3.38(3)   n
    Cs19 O12 . 1_455 3.13(3)   n
    Cs19 O12 . 3_455 3.63(3)   n
loop_
    _geom_angle_atom_site_label_1
    _geom_angle_atom_site_label_2
    _geom_angle_atom_site_label_3
    _geom_angle_site_symmetry_1
    _geom_angle_site_symmetry_2
    _geom_angle_site_symmetry_3
    _geom_angle
    _geom_angle_publ_flag
    C2 C1 O7 1_555 . 1_555 116.8(10) n
    C2 C1 O8 1_555 . 1_555 118.6(10) n
    O7 C1 O8 1_555 . 1_555 117.4(10) n
    C1 C2 C3 1_555 . 1_555 107.9(8) n
    C2 C3 C4 1_555 . 1_555 108.0(8) n
    C2 C3 C6 1_555 . 1_555 110.6(8) n
    C2 C3 O13 1_555 . 1_555 108.6(9) n
    C4 C3 C6 1_555 . 1_555 110.2(9) n
    C4 C3 O13 1_555 . 1_555 109.1(9) n
    C6 C3 O13 1_555 . 1_555 110.3(8) n
    C3 C4 C5 1_555 . 1_555 110.1(9) n
    C4 C5 O11 1_555 . 1_555 118.7(9) n
    C4 C5 O12 1_555 . 1_555 119.1(9) n
    O11 C5 O12 1_555 . 1_555 118.0(10) n
    C3 C6 O9 1_555 . 1_555 120.8(8) n
    C3 C6 O10 1_555 . 1_555 119.5(8) n
    O9 C6 O10 1_555 . 1_555 119.5(8) n
    C1 O8 Cs19 1_555 . 1_554 142.(2)   n
    C6 O9 Cs19 1_555 . 1_554 119.(3)   n
    C6 O9 Cs19 1_555 . 3_554 127.(3)   n
    Cs19 O9 Cs19 1_554 . 3_554 101.9(7) n
    C6 O10 Cs19 1_555 . 1_555 125.(3)   n
    C6 O10 Cs19 1_555 . 3_555 135.(3)   n
    Cs19 O10 Cs19 1_555 . 3_555 98.9(9) n
    C5 O11 Cs19 1_555 . 3_554 147.2(15) n
    C5 O12 Cs19 1_555 . 1_655 120.3(19) n
    C3 O13 H16 1_555 . 1_555 114.5(15) n
    O8 Cs19 O9 1_556 . 1_556 60.0(7) n
    O8 Cs19 O9 1_556 . 3_456 107.5(11) n
    O8 Cs19 O10 1_556 . 1_555 106.0(7) n
    O8 Cs19 O10 1_556 . 3_455 156.2(7) n
    O8 Cs19 O11 1_556 . 3_456 83.9(9) n
    O8 Cs19 O12 1_556 . 1_455 99.1(6) n
    O9 Cs19 O9 1_556 . 3_456 110.2(11) n
    O9 Cs19 O10 1_556 . 1_555 58.2(5) n
    O9 Cs19 O10 1_556 . 3_455 141.1(6) n
    O9 Cs19 O11 1_556 . 3_456 52.3(7) n
    O9 Cs19 O12 1_556 . 1_455 155.4(7) n
    O9 Cs19 O10 3_456 . 1_555 129.0(7) n
    O9 Cs19 O10 3_456 . 3_455 59.5(5) n
    O9 Cs19 O11 3_456 . 3_456 58.4(7) n
    O9 Cs19 O12 3_456 . 1_455 87.4(8) n
    O10 Cs19 O10 1_555 . 3_455 97.2(9) n
    O10 Cs19 O11 1_555 . 3_456 88.6(7) n
    O10 Cs19 O12 1_555 . 1_455 123.6(10) n
    O10 Cs19 O11 3_455 . 3_456 102.4(6) n
    O10 Cs19 O12 3_455 . 1_455 62.5(7) n
    O11 Cs19 O12 3_456 . 1_455 144.4(7) n
data_ramm013_DFT
_audit_creation_method     'Materials Studio'
_chemical_formula_sum     "C6 H7 Cs O7"
_chemical_formula_iupac     'Cs1 H2 C6 H5 O7'
_chemical_formula_weight     323.97
_symmetry_cell_setting     orthorhombic
_symmetry_space_group_name_H-M     Pna21
_symmetry_space_group_name_Hall     'P 2c -2n'
loop_
    _symmetry_equiv_pos_as_xyz
    x,y,z
    -x,-y,z+1/2
    x+1/2,-y+1/2,z
    -x+1/2,y+1/2,z+1/2
_cell_length_a     8.7362
_cell_length_b     20.5351
_cell_length_c     5.1682
_cell_angle_alpha     90.0000
_cell_angle_beta     90.0000
_cell_angle_gamma     90.0000
_cell_volume     927.17
_cell_formula_units_Z     4
_cell_measurement_temperature     300
_exptl_crystal_density_diffrn     2.321
_diffrn_radiation_type     'Cu K\a'
_diffrn_radiation_wavelength     1.5418
_diffrn_measurement_device_type     'density functional calculation'
loop_
    _atom_site_type_symbol
    _atom_site_label
    _atom_site_fract_x
    _atom_site_fract_y
    _atom_site_fract_z
    _atom_site_U_iso_or_equiv
    _atom_site_adp_type
    _atom_site_occupancy
    C C1 0.14729 0.01007 0.32268 0.06500 Uiso 1.00
    C C2 0.28682 0.02722 0.16639 0.00900 Uiso 1.00
    C C3 0.35878 0.08945 0.28492 0.00900 Uiso 1.00
    C C4 0.52514 0.09664 0.18015 0.00900 Uiso 1.00
    C C5 0.60947 0.15212 0.30828 0.06500 Uiso 1.00
    C C6 0.26991 0.15158 0.20135 0.06500 Uiso 1.00
    O O7 0.15730 -0.04600 0.44742 0.06500 Uiso 1.00
    O O8 0.03401 0.04586 0.34061 0.06500 Uiso 1.00
    O O9 0.23818 0.15901 -0.03279 0.06500 Uiso 1.00
    O O10 0.24301 0.19347 0.37889 0.06500 Uiso 1.00
    O O11 0.62642 0.20442 0.15627 0.06500 Uiso 1.00
    O O12 0.65699 0.15090 0.53096 0.06500 Uiso 1.00
    O O13 0.36027 0.08089 0.55685 0.06500 Uiso 1.00
    H H14 0.36802 -0.01307 0.17323 0.01200 Uiso 1.00
    H H15 0.25479 0.03604 -0.03477 0.01200 Uiso 1.00
    H H16 0.31496 0.11870 0.64320 0.08500 Uiso 1.00
    H H17 0.58685 0.05170 0.22176 0.01200 Uiso 1.00
    H H18 0.52243 0.10375 -0.02890 0.01200 Uiso 1.00
    Cs Cs19 -0.05606 0.21080 0.74122 0.05030 Uiso 1.00
    H H20 0.06940 -0.05097 0.56860 0.05000 Uiso 1.00
    H H21 0.67528 0.24300 0.25240 0.05000 Uiso 1.00
loop_
    _geom_bond_atom_site_label_1
    _geom_bond_atom_site_label_2
    _geom_bond_site_symmetry_2
    _geom_bond_distance
    C1 C2 . 1.504
    C1 O7 . 1.322
    C1 O8 . 1.354
    C2 C3 . 1.550
    C2 H14 . 1.090
    C2 H15 . 1.092
    C3 C4 . 1.558
    C3 C6 . 1.555
    C3 O13 . 1.416
    C4 C5 . 1.510
    C4 H17 . 1.090
    C4 H18 . 1.091
    C5 O11 . 1.339
    C5 O12 . 1.224
    C6 O9 . 1.251
    C6 O10 . 1.279
    O7 H20 3_455 0.996
    O11 H21 . 1.028
    O13 H16 . 0.979
    H20 O7 3 0.996
loop_
    _geom_hbond_atom_site_label_D
    _geom_hbond_atom_site_label_H
    _geom_hbond_atom_site_label_A
    _geom_hbond_site_symmetry_A
    _geom_hbond_distance_DH
    _geom_hbond_distance_HA
    _geom_hbond_distance_DA
    _geom_hbond_angle_DHA
    O11 H21 O10 3 1.028 1.575 2.600 174.4
    O7 H20 O8 2 0.996 1.674 2.637 161.7
    O13 H16 O9 1_556 0.979 1.985 2.865 148.4
    O13 H16 O10 . 0.979 2.149 2.691 113.3
